# Supplementary material for: Symptom burden and health-related quality of life in chronic kidney disease: A global systematic review and meta-analysis
Source: PLoS Med. 2022 Apr 6;19(4):e1003954. doi: 10.1371/journal.pmed.1003954 (PMC8985967; doi:10.1371/journal.pmed.1003954)
Supplement: S3 Appendix — (XLSX) [file pmed.1003954.s003.xlsx]

## Sheet: Sheet1
Appendix S3
This spreadsheet contains all of the included studies along with information about the study, the study population, outcome measures used, and assessment of study quality (Joanna Briggs Institute Critical Appraisal Checklist for Studies Reporting Prevalence Data)
Study ID	Outcomes used	Cross-sectional/ longitudinal	Country	Population (description) [HD = haemodialysis, PD = peritoneal dialysis]	n	Single/Multi-centre	Apropriate sample frame	Recruitment	Sample size	Sample description	Valid methods for identifying symptoms/Health-related Quality of Life (HRQOL)	Outcome measurement	Statistical analysis	Response rate
Aasebo 2009	SF36	Cross-sectional	Norway	Transplant	131	2 hospitals	Yes	Yes	Yes	Yes	Yes	Yes	Yes	No
Abaci 2015	KDQOL, SF12	Cross-sectional	Turkey	Transplant	200	1 clinic	Yes	No	Yes	Yes	Yes	Yes	Yes	Unclear/Not reported
Abdel-Kader 2009a	SF36	Cross-sectional	USA	Predialysis (Stage 4-5), HD, PD	151	Large national survey	Yes	Yes	Mixed	Mixed	Yes	Yes	Yes	Yes
Abdel-Kader 2009b	DSI	Cross-sectional	USA	Predialysis (Stage 4-5), HD, PD	177	1 transplant centre	Yes	Yes	No	Mixed	Yes	Yes	Yes	Yes
Abeywickrama 2020	KDQOL, SF36, CKD-SI	Cross-sectional	Sri Lanka	Predialysis (Stage 3-5)	120	1 hospital	Yes	Yes	Yes	Yes	Yes	Yes	Yes	Yes
Acaray 2005a	SF36	Cross-sectional	Turkey	HD	100	1 Health region	Yes	Yes	Yes	Yes	Yes	Yes	Yes	Yes
Acaray 2005b	SF36	Cross-sectional	Turkey	HD	100	3 urban hospitals	Yes	Yes	Yes	Yes	Yes	Yes	Yes	Yes
Adejumo 2016	Skindex-10	Cross-sectional	Nigeria	Predialysis (Stage 3-5), HD	91	3 HD clinics	Yes	Unclear/Not reported	No	Mixed	Yes	Yes	Yes	Unclear/Not reported
Ademola 2020	SF12	Cross-sectional	Nigeria	Predialysis (Stage 1-5)	150	40 health facilities	Yes	Yes	No	Yes	Yes	Yes	Yes	Yes
Afsar 2010	SF36, BDI-II	Cross-sectional	Turkey	HD	236	1 centre	Yes	Unclear/Not reported	Yes	Yes	Yes	Yes	Yes	Unclear/Not reported
Afshar 2012	IPOS-renal, Afshar 2012	Cross-sectional	UK	Transplant	110	National health survey	Yes	Yes	Yes	Yes	Mixed	Yes	Yes	Yes
Aggarwal 2016	SF36	Cross-sectional	India	Predialysis (Stage 1-5)	200	9 clinical centres	Yes	Unclear/Not reported	Yes	Yes	Yes	Yes	Yes	Unclear/Not reported
Ajeebi 2020	SF12	Cross-sectional	Saudi Arabia	HD	254	5 hospitals	Yes	Yes	Yes	Yes	Yes	Yes	Yes	Yes
Akman 2007	SF36, BDI-II	Cross-sectional	Turkey	HD	86	NR	Yes	Yes	No	Yes	Yes	Yes	Yes	Unclear/Not reported
Al Dukhayel 2015	Zung SDS	Cross-sectional	Saudi Arabia	HD, PD	266	1 hospital	Yes	No	Yes	Yes	Yes	Yes	Yes	Unclear/Not reported
Al Salmi 2021	SF36	Cross-sectional	Oman	HD	205	1 kidney transplant outpatient clinic	Yes	No	Yes	Yes	Yes	Yes	Yes	Yes
Al Wakeel 2009	KDQOL	Cross-sectional	Saudi Arabia	PD	100	1 hospital	Yes	No	Yes	No	Yes	Yes	Yes	Unclear/Not reported
Al Wakeel 2012	KDQOL	Cross-sectional	Saudi Arabia	HD, PD	200	1 hospital	Yes	No	Yes	Yes	Yes	Yes	Yes	Unclear/Not reported
Al-Nashri 2021	KDQOL, SF12, HADS	Cross-sectional	Saudi Arabia	HD	114	1 renal transplant centre	Yes	No	Yes	Yes	Yes	Yes	Yes	Yes
Alkatheri 2015	WHOQOL-BREF	Cross-sectional	Saudi Arabia	Transplant	151	3 dialysis clinics	Yes	Yes	Yes	No	Yes	Yes	Yes	No
Almutary 2016a	CKD-SBI	Cross-sectional	Saudi Arabia	Predialysis (Stage 4-5), HD, PD	436	1 hospital	Yes	No	Yes	Yes	No	Yes	Yes	Yes
Alshraifeen 2014	SF36, GHQ-28	Cross-sectional	UK	HD	72	1 outpatient clinic	Yes	Yes	No	Yes	Yes	Yes	Yes	No
Alshraifeen 2020a	WHOQOL-BREF	Cross-sectional	Jordan	HD	195	NR	Yes	No	Yes	No	Yes	Yes	Yes	Yes
Alshraifeen 2020b	WHOQOL-BREF	Cross-sectional	Jordan	HD	202	1 hospital	Yes	No	Yes	No	Yes	Yes	Yes	Unclear/Not reported
Alves 2018	SF36	Cross-sectional	Brazil	HD	197	1 in-hospital dialysis centre	Yes	Yes	Yes	No	Yes	Yes	Yes	Yes
Amira 2011	Zung SDS	Cross-sectional	Nigeria	Predialysis (Stage 3-5), HD	118	1 hospital	Yes	No	Yes	Yes	Yes	Yes	Yes	Unclear/Not reported
Andrade 2017	WHOQOL-BREF	Cross-sectional	Brazil	HD	100	3 tertiary care hospitals	Yes	No	Yes	No	Yes	Yes	Yes	No
Antunes 2018	WHOQOL-BREF	Cross-sectional	Portugal	Transplant	55	3 general hospitals	Yes	No	No	Yes	Yes	Yes	Yes	Unclear/Not reported
Aoun 2020	KDQOL, SF36	Longitudinal	Lebanon	HD	71	35 dialysis units	Yes	Yes	No	Yes	Yes	Yes	Yes	Unclear/Not reported
Arenas 2009	SF36	Cross-sectional	Brazil	HD, PD	101	1 hospital	Yes	Yes	Yes	Yes	Yes	Yes	Yes	Yes
Artzi-Medvedik 2020	EQ5D	Cross-sectional	7 countries (Austria, Germany, Israel, Italy, Netherlands, Poland, Spain)	Predialysis (Stage 3-5)	2255	1 hospital	Yes	Yes	Yes	Yes	Yes	Yes	Yes	Yes
Atalay 2010	SF36, BDI-II	Cross-sectional	Turkey	PD	124	1 hospital	Yes	Yes	Yes	Yes	Yes	Yes	Yes	Yes
Atapour 2016	SF36	Cross-sectional	Iran	HD, PD	46	dialysis and outpatient renal clinics as part of larger cohort study	Yes	Unclear/Not reported	No	Yes	Yes	Yes	Yes	Unclear/Not reported
Auneau-Enjalbert 2019	SF36	Longitudinal	France	Predialysis (undefined), HD, PD	446	1 hospital	Yes	Yes	Yes	Mixed	Yes	Yes	Yes	Unclear/Not reported
Ayoub 2014	SF36, QLI-renal	Cross-sectional	UAE	HD	150	1 renal clinic	Yes	Yes	Yes	No	Yes	Yes	Yes	Yes
Azevedo 2014	EQ5D, HADS, IIEF, FSFI	Cross-sectional	Portugal	PD	57	1 hospital	Yes	Yes	No	No	Yes	Yes	Yes	Yes
Bagasha 2021	KDQOL, SF36	Longitudinal	Uganda	Predialysis (stage 5), HD	364	1 tertiary hospital	Yes	No	Yes	Mixed	Yes	Yes	Yes	Yes
Bakewell 2002	KDQOL	Longitudinal	UK	HD, PD, transplant	80	1 hospital	Yes	Yes	No	Mixed	Yes	Yes	Yes	Yes
Balaska 2006	SF36	Cross-sectional	Greece	Transplant	85	3 hospitals	Yes	Yes	No	Yes	Yes	Yes	Yes	Unclear/Not reported
Balasubramanian 2011	SF36	Longitudinal	UK	PD	372	2 large cohort studies	Yes	Yes	Yes	Yes	Yes	Yes	No	Yes
Barbosa 2017	KDQOL, SF36	Cross-sectional	Brazil	HD	47	1 kidney care centre	Yes	Unclear/Not reported	No	Yes	Yes	Yes	Yes	Yes
Basok 2009	SF36, FSFI	Cross-sectional	Turkey	Predialysis (undefined), HD, PD, transplant	86	1 teaching hospital	Yes	Yes	No	No	Yes	Yes	Yes	Unclear/Not reported
Battaglia 2020	ESAS	Cross-sectional	Italy	Transplant	134	1 dialysis unit	Yes	No	Yes	Yes	Yes	Yes	Yes	Yes
Bayin Donar 2020	KDQOL, SF12	Cross-sectional	Turkey	HD	328	1 UK renal unit	Yes	Yes	Yes	Yes	Yes	Yes	Yes	Yes
Baykan 2012	SF36, HADS	Cross-sectional	Turkey	HD, PD	83	1 hospital	Yes	Unclear/Not reported	No	No	Yes	Yes	Yes	Unclear/Not reported
Bergmann 2015	SF12	Cross-sectional	Australia	Transplant	56	4 dialysis units	Yes	Yes	No	Yes	Yes	Yes	Yes	Unclear/Not reported
Berman 2013	SF36, DSI	Cross-sectional	USA	HD	57	1 university hospital	Yes	No	No	Yes	Yes	Yes	No	No
Bilgic 2008	SF36, BDI-II, PSQI	Cross-sectional	Turkey	PD	60	1 dialysis centre	Yes	Unclear/Not reported	No	Yes	Yes	Yes	Yes	Unclear/Not reported
Bilgic 2011	SF36, BDI-II, ESS	Cross-sectional	Turkey	PD	59	1 dialysis unit	Yes	Yes	No	Yes	Yes	Yes	No	Yes
Bipath 2008	SF36	Cross-sectional	South Africa	HD, PD	30	Multi-centre	Yes	Yes	No	Yes	Yes	Yes	Yes	Yes
Bittencourt 2004	WHOQOL-BREF	Cross-sectional	Brazil	HD, transplant	132	2 tertiary referral hospitals	Yes	No	Yes	No	Yes	Yes	No	No
Bohlke 2006	SF36	Cross-sectional	Brazil	Transplant	272	1 hospital	Yes	Yes	Yes	Yes	Yes	Yes	Yes	No
Bohlke 2009	SF36	Cross-sectional	Brazil	Transplant	272	3 hospitals	Yes	Yes	Yes	Yes	Yes	Yes	Yes	No
Brennan 2015	IPOS-renal	Cross-sectional	Australia	Predialysis (Stage 5)	42	x dialysis centres	Yes	Yes	No	Yes	Yes	Yes	Yes	Unclear/Not reported
Brown 2010	SF12, IIRS, HADS	Cross-sectional	UK	HD, PD	140	13 dialysis centres	Yes	Yes	Yes	Yes	Yes	Yes	Yes	No
Brown 2017	LUSS	Cross-sectional	UK	Predialysis (Stage 1-5)	283	6 hospitals	Yes	No	Yes	Yes	Yes	Yes	Yes	Unclear/Not reported
Brown, MA 2015	SF36, MSAS-SF	Longitudinal	Australia	Predialysis (Stage 4-5)	467	3 dialysis units	Yes	No	Yes	Yes	Yes	Yes	Yes	Yes
Brys 2020a	SF36, GDS-30	Cross-sectional	Italy	HD	59	6 dialysis centres	Yes	Yes	No	Yes	Yes	Yes	Yes	Yes
Brys 2020b	BDI-II, FSS	Cross-sectional	Italy	HD	37	1 hospital	Yes	Yes	No	Yes	Yes	Yes	Yes	Yes
Calia 2017	SF36	Cross-sectional	Italy	Transplant	9	1 renal outpatient clinic	Yes	No	No	Yes	Yes	Yes	Yes	Unclear/Not reported
Cano 2017	Rome II	Cross-sectional	UK	HD, PD	148	1 hospital	Yes	Yes	Yes	No	No	Yes	Yes	Yes
Cetingok 2004	QLI-renal	Longitudinal	USA	Transplant	293	1 hospital	Yes	Yes	Yes	Yes	Mixed	Yes	No	Unclear/Not reported
Ch'ng 2015	EQ5D	Cross-sectional	Malaysia	Predialysis (Stage 5), HD	200	1 hospital	Yes	Unclear/Not reported	Yes	Mixed	Yes	Yes	Yes	Unclear/Not reported
Chan 2019	SF36	Cross-sectional	UK	Transplant	128	Multi-centre	Yes	No	Yes	Yes	Yes	Yes	Yes	Yes
Chen 2007	QLI-renal, PSDS	Cross-sectional	Taiwan	Transplant	113	1 hospital	Yes	No	Yes	Yes	Mixed	Yes	Yes	Unclear/Not reported
Chen 2012	SF36	Cross-sectional	Taiwan	PD	77	1 dialysis centre	Yes	Yes	No	Yes	Yes	Yes	Yes	Yes
Chen 2017	KDQOL, SF12	Cross-sectional	Hong Kong	HD, PD	356	Mulitcentre	Yes	No	Yes	No	Yes	Yes	Yes	Unclear/Not reported
Chen, L 2020b	KDQOL, SF12	Cross-sectional	China	Predialysis (Stage 1-4)	2742	1 university hospital	Yes	Yes	Yes	Yes	Yes	Yes	Yes	Yes
Chen, YC 2020a	WHOQOL-BREF	Cross-sectional	Taiwan	HD	172	1 hospital	Yes	Yes	Yes	Yes	Yes	Yes	Yes	Yes
Chiang 2015	TDQ	Cross-sectional	Taiwan	Predialysis (undefined)	262	3 hospitals	Yes	Unclear/Not reported	Yes	No	No	Yes	Yes	Yes
Chilcot 2009	BDI-II	Cross-sectional	UK	HD	106	1 hospital	Yes	Yes	Yes	Yes	Yes	Yes	Yes	Yes
Chilcot 2011	BDI-II	Cross-sectional	UK	HD	215	1 hospital	Yes	Yes	Yes	Yes	Yes	Yes	Yes	Yes
Chisholm 2007	SF12	Cross-sectional	USA	Transplant	130	1 tertiary hospital	Yes	Unclear/Not reported	Yes	Yes	Yes	Yes	Yes	Yes
Chisholm-Burns 2012	SF12, KTQ	Cross-sectional	USA	Transplant	75	1 hospital	Yes	Yes	No	Yes	Yes	Yes	Yes	Yes
Chkhotua 2011	SF36	Cross-sectional	Georgia	HD, PD, transplant	220	1 hospital	Yes	Unclear/Not reported	Mixed	No	Yes	Yes	Yes	Yes
Christensen 2002	BDI-II	Longitudinal	USA	Transplant	95	4 primary care centres and 1 hospital	Yes	Unclear/Not reported	No	Yes	Yes	Yes	Yes	Yes
Cleary 2005	SF36	Cross-sectional	Ireland	HD	97	1 hospital	Yes	No	Yes	No	Yes	Yes	Yes	Yes
Coelho de lima 2013	SF36	Cross-sectional	Brazil	HD, transplant	68	1 hospital	Yes	Yes	No	Mixed	Yes	Yes	Yes	Unclear/Not reported
Cohen 2007	IEQ, SWLS, BDI-II, PSQI	Cross-sectional	USA	Predialysis (Stage 1-5)	92	1 nephrology unit	Yes	Yes	No	Yes	Yes	Yes	Yes	Yes
Colak 2015	SF36	Longitudinal	Turkey	HD, transplant	77	Study in 6 countries in Europe	Yes	Yes	No	Yes	Yes	Yes	Yes	Yes
Conde 2010	SF36, HADS	Cross-sectional	Brazil	Predialysis (undefined), HD, PD	89	4 dialysis units	Yes	No	No	No	Yes	Yes	Mixed	Unclear/Not reported
Costa 2014	SF36	Cross-sectional	Brazil	Transplant	147	2 hospitals	Yes	Yes	Yes	No	Yes	Yes	Yes	Yes
Covic 2004	SF36	Cross-sectional	Romania	HD	82	1 hospital	Yes	Yes	No	Yes	Yes	Yes	Yes	Yes
Cruz 2011	SF36	Cross-sectional	Brazil	Predialysis (Stage 1-5), HD	191	2 HD units	Yes	Yes	Mixed	Yes	Yes	Yes	Yes	Yes
Cruz 2017	QLI-renal	Cross-sectional	Saudi Arabia	HD	168	1 department of nephrology	Yes	No	Yes	Yes	Yes	Yes	Yes	Unclear/Not reported
Czira 2011	CES-D	Cross-sectional	Hungary	Transplant	973	1 department of nephrology	Yes	Yes	Yes	Yes	Yes	Yes	Yes	Yes
Czyzewski 2014	KDQOL, SF36	Longitudinal	Poland	HD, PD, transplant	117	1 university medical centre	Yes	No	No	No	Yes	Yes	Yes	Unclear/Not reported
Czyzewski 2018	KDQOL, SF36, DASS	Cross-sectional	Poland	Transplant	118	1 renal unit	Yes	No	Yes	Yes	Mixed	Yes	Yes	Unclear/Not reported
Dano 2020	ESAS	Cross-sectional	Canada	Transplant	252	1 hospital	Yes	No	Yes	Yes	Yes	Yes	Yes	No
Danquah 2010	SF36, DSI	Cross-sectional	USA	HD	100	Multi-centre	Yes	No	Yes	Yes	Yes	Yes	Yes	Yes
Das 2014	WHOQOL-BREF	Longitudinal	India	Transplant	20	1 university medical centre	Yes	Yes	No	Yes	Yes	Yes	Yes	Yes
Davison 2010a	KDQOL, SF36, ESAS	Longitudinal	Canada	HD, PD	591	Mulitcentre	Yes	No	Yes	Yes	Yes	Yes	Yes	Yes
Davison 2010b	KDQOL	Cross-sectional	Canada	Predialysis (Stage 4-5), HD, PD	253	11 renal centres	Yes	Unclear/Not reported	Yes	Yes	Yes	Yes	Yes	Yes
Davison 2013	SF36	Cross-sectional	Canada	Predialysis (Stage 4-5), HD, PD	253	1 renal clinic	Yes	No	Yes	Yes	Yes	Yes	Yes	Yes
Dawson 2021	IPOS-renal	Longitudinal	Australia	Predialysis (Stage 5), HD, transplant	298	1 centre	Yes	Yes	Yes	Yes	Yes	Yes	Yes	Unclear/Not reported
de Groot 2013	SF36, MFI	Cross-sectional	Netherlands	Transplant	535	3 hospitals	Yes	Yes	Yes	Yes	Mixed	Yes	Yes	Yes
de Mendonca 2013	WHOQOL-BREF	Longitudinal	Brazil	Transplant	63	2 dialysis centres	Yes	Yes	No	Yes	Yes	Yes	Yes	Unclear/Not reported
de Oliveira 2012	KDQOL, SF36	Cross-sectional	Brazil	PD	82	1 hospital	Yes	Yes	No	No	Yes	Yes	Yes	Yes
de Pina Pereira 2017	WHOQOL-BREF	Cross-sectional	Brazil	Predialysis (undefined)	35	single centre	Yes	No	No	No	Mixed	Yes	Yes	Unclear/Not reported
de Wit 2001	SF36	Cross-sectional	Netherlands	PD	96	1 dialysis unit	Yes	Yes	Yes	Yes	Yes	Yes	Yes	Unclear/Not reported
Deborah do Couto 2017	SF36	Cross-sectional	Brazil	PD	35	1 HD unit	Yes	Unclear/Not reported	No	No	Yes	Yes	Yes	Unclear/Not reported
Diaz-Buxo 2000	SF36	Cross-sectional	USA	HD, PD	18015	1 hospital	Yes	Yes	Yes	No	Yes	Yes	Yes	Yes
Dion 2013	IPSS, OAB-Q	Longitudinal	Canada	Transplant	89	2 hospitals	Yes	Yes	No	Yes	Mixed	Yes	No	No
Dong 2010	GSRS	Cross-sectional	China	PD	112	1 hospital	Yes	Yes	Yes	Yes	Yes	Yes	Yes	Unclear/Not reported
Dong 2014	GSRS	Cross-sectional	China	HD	182	1 hospital	Yes	Yes	Yes	Yes	Yes	Yes	Yes	Unclear/Not reported
dos Santos Grincenkov 2013	SF36	Longitudinal	Brazil	PD	486	international cohort	Yes	Yes	Yes	Yes	Yes	Yes	Yes	No
Dweib 2020	KTQ	Cross-sectional	Palestine	Transplant	109	1 hospital	Yes	Yes	Yes	Yes	Yes	Yes	Yes	Yes
Einwohner 2004	Zung SDS	Cross-sectional	USA	PD	66	1 medical centre	Yes	No	No	Yes	Yes	Yes	Yes	Yes
Ekberg 2007	SF36, GSRS	Cross-sectional	Denmark, Finland, Norway, Sweden	Transplant	4232	1 hospital	Yes	Yes	Yes	Yes	Yes	Yes	Yes	Yes
Elisabeth Stomer 2020	BDI-II	Cross-sectional	Norway	Predialysis (Stage 3-5), HD	187	Nationwide	Yes	Yes	Mixed	Mixed	Yes	Yes	Yes	Yes
Eriksson 2016	KDQOL, SF12	Cross-sectional	Sweden	Predialysis (Stage 3-5), HD	2898	39 centres	Yes	No	Yes	No	Yes	Yes	Yes	No
Eryilmaz 2005	WHOQOL-BREF, BDI-II, PSQI	Cross-sectional	Turkey	Transplant	100	1 HD centre	Yes	Yes	Yes	Yes	Yes	Yes	Yes	Yes
Esen 2015	SF36, BDI-II, IIEF, FSFI	Cross-sectional	Turkey	Predialysis (Stage 2-5)	53	1 hospital	Yes	No	No	Yes	Yes	Yes	Yes	Unclear/Not reported
Esposito 2017	SF36, FSS	Cross-sectional	Italy	Transplant	132	1 hospital	Yes	Yes	Yes	Yes	Yes	Yes	Yes	Yes
Fan 2008	SF36	Longitudinal	UK	PD	36	3 transplant centres	Yes	Yes	No	Yes	Yes	Yes	Yes	No
Fardeazar 2018	BDI-II	Cross-sectional	Iran	Transplant	131	3 renal centres	Yes	No	Yes	Yes	Yes	Yes	Yes	Unclear/Not reported
Fassbinder 2015	SF36	Cross-sectional	Brazil	Predialysis (undefined), HD	54	Multi-centre	Yes	Yes	No	Mixed	Yes	Yes	Yes	No
Favaro Ribeiro 2016	WHOQOL-BREF	Cross-sectional	Brazil	Transplant	49	1 hospital	Yes	No	No	No	Yes	Yes	No	Unclear/Not reported
Fayazi 2008	SF36	Cross-sectional	Iran	HD, transplant	213	Not stated	Yes	Yes	Yes	No	Yes	Yes	No	Unclear/Not reported
Feng 2013	SF12, GDS-15	Cross-sectional	Singapore	Predialysis (Stage 3-4)	362	6 dialysis centres	Yes	Yes	Yes	Yes	Yes	Yes	Yes	Yes
Fernandez-Jimenez 2013	SF36	Longitudinal	Spain	Transplant	30	NR	Yes	Unclear/Not reported	No	No	Yes	Yes	Yes	Unclear/Not reported
Figueiredo 2012	mDSI	Cross-sectional	UK	PD	41	1 transplant clinic	Yes	Yes	No	Yes	No	Yes	Yes	Unclear/Not reported
Fong 2007	KDQOL, BDI-II	Cross-sectional	Canada	HD, PD	93	1 dialysis unit	Yes	Yes	No	Yes	Yes	Yes	Yes	Yes
Fraser 2020	EQ5D	Cross-sectional	UK	Predialysis (Stage 1-5)	1008	1 hospital	Yes	Yes	Yes	Yes	Yes	Yes	Yes	Yes
Fructuoso 2011	KDQOL, SF36	Cross-sectional	Portugal	Predialysis (Stage 1-4), HD, PD, transplant	111	1 outpatient clinic	Yes	Yes	No	Yes	Yes	Yes	Yes	Yes
Fujisawa 2000	SF36	Cross-sectional	Japan	HD, transplant	231	1 clinic	Yes	Unclear/Not reported	Yes	Yes	Yes	Yes	Yes	Unclear/Not reported
Fukushima 2018	SF36	Cross-sectional	Brazil	HD	83	1 outpatient clinic	Yes	No	No	Yes	Yes	Yes	Yes	No
Gamondi 2013	ESAS, VAS-pain	Cross-sectional	Switzerland	HD	123	3 outpatient clinics	Yes	Yes	Yes	Yes	Yes	Yes	Yes	Yes
Garcia-Martinez 2020	KDQOL, SF12	Cross-sectional	Spain	HD	155	1 hospital	Yes	Yes	Yes	Yes	Yes	Yes	Yes	Yes
Gentile 2013	SF36	Cross-sectional	France	Transplant	1061	1 outpatient clinic	Yes	Yes	Yes	Yes	Yes	Yes	Yes	Yes
Ghafourifard 2021	KDQOL, SF12	Cross-sectional	Iran	HD	227	3 hospitals	Yes	Yes	Yes	Yes	Yes	Yes	Yes	Unclear/Not reported
Ginieri-Coccossis 2008	WHOQOL-BREF, GHQ-28	Cross-sectional	Greece	HD, PD	135	1 outpatient transplant clinic	Yes	Unclear/Not reported	Yes	Yes	Yes	Yes	Yes	Yes
Goedendorp 2013	CIS-fatigue	Cross-sectional	Netherlands	Transplant	180	1 clinic	Yes	Yes	Yes	Yes	Yes	Yes	Yes	Yes
Goncalves 2015	KDQOL, SF36	Cross-sectional	Brazil	HD, PD	338	1 outpatient clinic	Yes	No	Yes	No	Yes	Yes	Yes	Unclear/Not reported
Gorodetskaya 2005	KDQOL, SF12	Longitudinal	USA	Predialysis (Stage 2-5), HD	205	10 hospitals	Yes	No	Mixed	Mixed	Yes	Yes	Yes	Unclear/Not reported
Griva 2002	SF36	Cross-sectional	UK	Transplant	347	1 kidney transplant centre	Yes	Yes	Yes	Yes	Yes	Yes	Yes	Yes
Griva 2011	SF36	Longitudinal	UK	Transplant	102	1 hospital	Yes	Yes	Yes	Yes	Yes	Yes	Yes	Yes
Griva 2013	SF36	Cross-sectional	UK	Transplant	347	2+ dialysis centres	Yes	Yes	Yes	Yes	Yes	Yes	Yes	Yes
Griva 2014a	KDQOL, SF12, WHOQOL-BREF, HADS	Cross-sectional	Singapore	PD	201	1 tertiary care hospital	Yes	Yes	Yes	Yes	Yes	Yes	Yes	Yes
Griva 2014b	KDQOL, SF12, WHOQOL-BREF	Cross-sectional	Singapore	HD, PD	433	10 dialysis units	Yes	Yes	Yes	Yes	Yes	Yes	Yes	Yes
Griva 2016	KDQOL, SF12, WHOQOL-BREF	Cross-sectional	Singapore	PD	231	1 hospital	Yes	Yes	Yes	Yes	Yes	Yes	Yes	Yes
Guenzani 2019	GDS-30	Cross-sectional	Italy	Predialysis (Stage 4-5)	132	1 Canadian renal programme	Yes	Yes	Yes	Yes	Yes	Yes	Yes	No
Gumprecht 2009	KDQOL, SF36	Cross-sectional	Poland	HD	114	1 outpatient clinic	Yes	Yes	Yes	No	Yes	Yes	Yes	Yes
Gunalay 2018	EQ5D	Cross-sectional	Brazil	HD, PD	60	1 university medical centre	Yes	Unclear/Not reported	No	Yes	Yes	Yes	Yes	Unclear/Not reported
Guney 2010	SF36, BDI-II	Cross-sectional	Turkey	PD	68	Multi-centre	Yes	Yes	No	Yes	Yes	Yes	Yes	No
Gungor 2012	SF36, BDI-II, STAI	Cross-sectional	Turkey	Transplant	198	2 PD services	Yes	Unclear/Not reported	Yes	Yes	Yes	Yes	Yes	Unclear/Not reported
Gutierrez Sanchez 2019	KDQOL, IPOS-renal	Cross-sectional	Spain	Predialysis (Stage 5), HD, PD	123	1 ambulatory care unit	Yes	Yes	No	Yes	Yes	Yes	Yes	Unclear/Not reported
Gyamlani 2011	SF36, CES-D, PHQ-9	Cross-sectional	USA	Predialysis (Stage 3-5)	71	16 dialysis centres	Yes	Yes	No	Yes	Yes	Yes	Yes	Yes
Hakamaki 2021	KDQOL, SF36	Longitudinal	Finland	Predialysis (Stage 4-5)	140	13 hospitals	Yes	No	Yes	Yes	Yes	Yes	Yes	Yes
Harris 2002	KDQOL, SF36	Longitudinal	UK	HD, PD	174	1 centre	Yes	Yes	Yes	Yes	Yes	Yes	Yes	Yes
Hayashino 2009	SF36	Cross-sectional	Japan	HD	527	1 hospital	Yes	Yes	Yes	Yes	Yes	Yes	No	Unclear/Not reported
Hee-Yeon 2016	KDQOL, SF12, SF36, BDI-II	Longitudinal	South Korea	PD	196	1 centre	Yes	No	Yes	Yes	Yes	Yes	Yes	Yes
Hernandez-Sanchez 2016	SF36	Cross-sectional	Spain	Transplant	16	multiple centres	Yes	Yes	No	No	Yes	Yes	Yes	No
Higuita-Gutierrez 2019	KDQOL, SF12	Cross-sectional	Columbia	HD	142	Unclear	Yes	Yes	Yes	No	Yes	Yes	Yes	Yes
Hill 2017	KDQOL, SF12	Longitudinal	Australia	HD	171	32 centres	Yes	Yes	No	Yes	Yes	Yes	Yes	Yes
Hiramatsu 2020	SF36, CES-D	Longitudinal	Japan	HD, PD	65	1 hospital	Yes	No	No	Yes	Yes	Yes	Yes	Yes
Ho 2017	KDQOL, SF36	Cross-sectional	Malaysia	HD	72	1 PD unit	Yes	No	No	No	Yes	Yes	Yes	Yes
Hong 2006	Hong 2006	Cross-sectional	USA	PD	64	1 PD unit	Yes	Yes	No	Yes	No	Yes	Mixed	Yes
Hongxia 2008	SF36	Cross-sectional	USA	Transplant	138	114 renal centres	Yes	No	Yes	Yes	Yes	Yes	Yes	Yes
Hoshino 2020	KDQOL, SF36	Cross-sectional	US, Brazil	Predialysis (Stage 3-5)	2121	2+ Primary care clinics	Yes	Yes	Yes	Yes	Yes	Yes	Yes	Unclear/Not reported
Hoth 2007	BDI-II	Longitudinal	USA	Predialysis (Stage 5)	59	outpatient units'	Yes	Yes	No	Yes	Yes	Yes	Yes	Unclear/Not reported
Houle 2002	SF36	Cross-sectional	USA	Transplant	44	3 centres	Yes	Yes	No	Yes	Yes	Yes	Yes	Yes
Huang 2017	ESS, BQ	Cross-sectional	USA	Predialysis (Stage 4-5), HD	57	large cross sectional survey	Yes	Yes	No	Yes	Mixed	Yes	Yes	No
Hung 2011	BDI-II	Cross-sectional	Taiwan	HD	146	1 nephrology unit	Yes	Yes	Yes	Yes	Yes	Yes	Yes	Unclear/Not reported
Hyodo 2000	KDQOL, SF36	Cross-sectional	Japan	HD	108	International (France, Germany, Italy, Spain, UK)	Yes	Unclear/Not reported	Yes	Yes	Yes	Yes	Yes	Unclear/Not reported
Hyun 2019	SF36	Cross-sectional	Korea	Predialysis (Stage 2-5)	1880	Unclear	Yes	Yes	Yes	Yes	Yes	Yes	Yes	Yes
Ichikawa 2000	SF36	Cross-sectional	Japan	Transplant	110	1 nephrology department	Yes	Unclear/Not reported	Yes	Yes	Yes	Yes	Yes	Unclear/Not reported
Ikonomou 2015	SF36	Cross-sectional	Greece	Predialysis (Stage 5), HD, PD	172	1 general hospital	Yes	Yes	Mixed	Mixed	Yes	Yes	Yes	Unclear/Not reported
Iliescu 2003	SF36, PSQI	Cross-sectional	Canada	HD	89	1 hospital	Yes	Yes	No	Yes	Yes	Yes	Yes	Yes
Iqbal 2020	SF36	Cross-sectional	Bangladesh	Predialysis (Stage 5), HD, transplant	63	1 centre	Yes	Unclear/Not reported	No	Mixed	Yes	Yes	Yes	Unclear/Not reported
Ishiwatari 2020	SF36	Longitudinal	Japan	HD	892	Multisite survey	Yes	Yes	Yes	No	Yes	Yes	Yes	Unclear/Not reported
Ismail 2008	SF36	Cross-sectional	Egypt	HD	60	1 hospital	Yes	Unclear/Not reported	No	Yes	Yes	Yes	Yes	Unclear/Not reported
Iyasere 2016	SF12, IIRS, HADS, IPOS-renal	Cross-sectional	UK	HD, PD	251	State-wide	Yes	Yes	Yes	Yes	Yes	Yes	Yes	Unclear/Not reported
Iyasere 2019a	HADS	Longitudinal	UK	HD, PD	206	19 dialysis centres	Yes	Yes	Yes	Yes	Yes	Yes	Mixed	No
Iyasere 2019b	SF12, IIRS, IPOS-renal	Cross-sectional	UK	Predialysis (Stage 5), HD, PD	84	1 hospital	Yes	Yes	No	Mixed	Yes	Yes	Yes	No
Izbirak 2010	SF36	Cross-sectional	Turkey	HD, PD	52	large prospective cohort study	Yes	No	No	No	Yes	Yes	Yes	Unclear/Not reported
Jana 2014	HADS	Cross-sectional	India	Transplant	105	1 hospital	Yes	No	Yes	Yes	Yes	Yes	Yes	Unclear/Not reported
Janssen van Doorn 2004	KDQOL, SF36, SDS	Cross-sectional	Belgium	HD	70	Unclear	Yes	Yes	No	No	Mixed	Yes	Yes	Yes
Jansz 2018	KDQOL, SF12, SF36	Cross-sectional	Netherlands	HD, transplant	72	1 university hospital network	Yes	Yes	No	Mixed	Yes	Yes	Yes	Yes
Jesky 2016	EQ5D	Cross-sectional	UK	Predialysis (Stage 1-5)	745	32 GP clinics	Yes	Yes	Yes	Yes	Yes	Yes	Yes	Yes
Jesus 2019	WHOQOL-BREF	Cross-sectional	Brazil	HD	100	1 hospital	Yes	No	Yes	Yes	Yes	Yes	Yes	Yes
Jung 2019	KDQOL, SF36	Longitudinal	Korea	HD, PD	262	1 centre	Yes	Yes	Yes	Yes	Yes	Yes	Yes	No
Jung 2020	SF12	Cross-sectional	South Korea	HD	202	1 hospital	Yes	Yes	Yes	Yes	Yes	Yes	Yes	Yes
Kalender 2007	SF36, BDI-II	Cross-sectional	Turkey	Predialysis (Stage 5), HD, PD	141	Multi-centre	Yes	Unclear/Not reported	Mixed	Yes	Yes	Yes	Yes	Unclear/Not reported
Kaltsouda 2011	SF36	Cross-sectional	Greece	Predialysis (Stage 3-4), HD	98	5 nephrology units	Yes	No	No	Mixed	Yes	Yes	Yes	Yes
Kamau 2012	KDQOL, SF12	Cross-sectional	Egypt	HD	96	8 HD clinics	Yes	Yes	Yes	No	Yes	Yes	Yes	Yes
Kamau 2014	KDQOL, SF12	Cross-sectional	Kenya	HD	96	8 regions of France	Yes	Yes	Yes	Yes	Yes	Yes	Yes	Yes
Kao 2003	SF36, BDI-II	Cross-sectional	Taiwan	PD	86	2 dialysis centres	Yes	Yes	No	No	Yes	Yes	Yes	Yes
Karatas 2018	WHOQOL-BREF, PSQI	Cross-sectional	Turkey	Predialysis (Stage 1-5), HD	149	3 dialysis centres	Yes	Yes	No	Yes	Yes	Yes	Yes	Unclear/Not reported
Kaynar 2013	BDI-II, BAI, BSI	Cross-sectional	Turkey	Predialysis (Stage 4-5), HD, PD, transplant	120	1 medical centre	Yes	Unclear/Not reported	No	Mixed	Yes	Yes	Yes	Unclear/Not reported
Kefale 2019	SF36	Cross-sectional	Ethiopa	Predialysis (Stage 1-5)	256	Southern Brazil	Yes	Yes	Yes	Yes	Yes	Yes	Yes	Unclear/Not reported
Kellerman 2010	BDI-II	Cross-sectional	USA	Predialysis (Stage 5)	359	1 hospital	Yes	Yes	Yes	Yes	Yes	Yes	Yes	Yes
Khanh Ngo 2012	KDQOL, SF12	Cross-sectional	Vietnam	HD, PD	95	2 hospitals	Yes	No	No	Yes	Yes	Yes	Yes	Unclear/Not reported
Kim 2011	BDI-II	Longitudinal	South Korea	HD	61	1 centre	Yes	Yes	No	Yes	Yes	Yes	Yes	Unclear/Not reported
Kim 2016	SF36	Cross-sectional	South Korea	Transplant	105	2 transplant centres	Yes	Unclear/Not reported	Yes	Yes	Yes	Yes	Yes	Yes
Kim 2020	CES-D	Cross-sectional	South Korea	HD	120	2 hospitals	Yes	Unclear/Not reported	Yes	Yes	Yes	Yes	Yes	Unclear/Not reported
Kim, J 2021	SF36	Cross-sectional	South Korea	Predialysis (undefined)	1551	1 PD centre	Yes	Yes	Yes	Yes	Yes	Yes	Yes	Yes
Kim, S 2021	KDQOL, SF12	Cross-sectional	Ethiopia	HD	125	Community dialysis centres and outpatient PD clinics	Yes	Yes	Yes	Yes	Yes	Yes	Yes	Yes
Ko 2007	KDQOL, SF36	Cross-sectional	USA	HD	112	1 hospital	Yes	Yes	Yes	No	Yes	Yes	Yes	Yes
Ko 2010	BDI-II	Cross-sectional	South Korea	PD	81	1 outpatient clinic	Yes	Yes	No	Yes	Yes	Yes	Yes	Yes
Konel 2018	CES-D	Cross-sectional	USA	Transplant	773	1 dialysis centre	Yes	Yes	Yes	Yes	Yes	Yes	Yes	Yes
Kostro 2016	KDQOL, SF36	Longitudinal	Poland	Transplant	69	1 acute care hospital	Yes	Yes	No	No	Yes	Yes	Yes	No
Kovacs 2011	KDQOL, SF36, CES-D	Cross-sectional	Hungary	HD, transplant	1030	1 hospital	Yes	Yes	Yes	Yes	Yes	Yes	Mixed	Yes
Krishnan 2021	EQ5D	Longitudinal	Australia, New Zealand, Canada, Spain)	Predialysis (Stage 3-5), HD, PD, Transplant	1696	1 hospital	Yes	Yes	Yes	Mixed	Yes	Yes	Yes	Yes
Kunwar 2020	WHOQOL-BREF, BDI-II	Cross-sectional	Nepal	HD	143	1 hospital	Yes	No	Yes	No	Yes	Yes	Yes	Unclear/Not reported
Kustimah 2020	KDQOL, SF12	Cross-sectional	Indonesia	HD	87	1 organ transplant unit	Yes	No	No	Yes	Yes	Yes	Yes	Unclear/Not reported
Lausevic 2007	SF36	Cross-sectional	Serbia	PD	99	1 hospital	Yes	Unclear/Not reported	Yes	Yes	Yes	Yes	Yes	Yes
Lazzaretti 2004	WHOQOL-BREF	Cross-sectional	Brazil	Transplant	100	1 VA medical centre	Yes	No	Yes	Yes	Yes	Yes	No	Unclear/Not reported
Lee 2013	WHOQOL-BREF, HADS	Cross-sectional	South Korea	Predialysis (Stage 3-5)	208	1 hospital outpatient clinic	Yes	Yes	Yes	Yes	Yes	Yes	Yes	Unclear/Not reported
Lee 2015a	SF12, IPOS-renal	Cross-sectional	South Korea	Predialysis (Stage 2-4)	143	4 renal units	Yes	No	Yes	Yes	Yes	Yes	Yes	Yes
Lee 2015b	SF36	Cross-sectional	Korea	Predialysis (Stage 2-4)	168	Multi-centre	Yes	No	Yes	Yes	Yes	Yes	Yes	Unclear/Not reported
Lee 2016	EQ5D	Cross-sectional	South Korea	Predialysis (Stage 3-4), PD	150	11 centres	Yes	No	No	Yes	Yes	Yes	Yes	No
Lee 2018	BDI-II	Cross-sectional	South Korea	Predialysis (Stage 1-5)	60	1 hospital	Yes	No	No	Yes	Yes	Yes	Yes	Unclear/Not reported
Lee 2021	EQ5D	Longitudinal	South Korea	Predialysis (Stage 3-5)	1783	1 hospital organ transplant centre	Yes	Yes	Yes	Yes	Yes	Yes	Yes	Unclear/Not reported
Legrand 2020	KDQOL, SF36	Cross-sectional	France	Predialysis (Stage 3-5), HD, Transplant	5601	1 renal unit	Yes	Yes	Yes	Mixed	Yes	Yes	Yes	Unclear/Not reported
Lemos 2015	SF36	Cross-sectional	Brazil	Predialysis (Stage 1-5)	170	7 dialysis centres	Yes	Yes	Yes	Yes	Yes	Yes	Yes	Yes
Li 2009	GSQ	Cross-sectional	China	PD	214	1 hospital	Yes	No	Yes	Yes	No	Yes	Yes	Unclear/Not reported
Li 2017	SF36	Cross-sectional	China	PD	385	1 dialysis centre	Yes	Yes	Yes	Yes	Yes	Yes	Yes	No
Li-Chueh 2008	BDI-II	Cross-sectional	Taiwan	Transplant	177	1 dialysis centre	Yes	Yes	Yes	Yes	Yes	Yes	Yes	Yes
Lim, HA 2016	KDQOL, SF12	Longitudinal	Singapore	PD	115	3 dialysis units (USA) 1 outpatient dialysis unit (Italy)	Yes	Yes	Yes	Yes	Yes	Yes	Yes	Yes
Lim, HJ 2016	SF36	Longitudinal	South Korea	Transplant	175	25 randomly selected HD units	Yes	Yes	Yes	Yes	Yes	Yes	Yes	No
Lin 2002	SF36	Cross-sectional	China	PD	78	1 transplant centre	Yes	Unclear/Not reported	No	Yes	Yes	Yes	Yes	Unclear/Not reported
Lin 2007	CSE	Cross-sectional	Taiwan	Transplant	100	43 clinics across US and Brazil	Yes	Yes	Yes	Yes	No	Yes	Yes	Yes
Lin 2020	BDI-II	Longitudinal	China	PD	275	1 tertiary private hospital	Yes	Yes	Yes	Yes	Yes	Yes	Yes	Unclear/Not reported
Liu 2015	SF36, PSQI	Cross-sectional	China	Transplant	204	1 renal medicine clinic	Yes	No	Yes	Yes	Yes	Yes	Yes	Unclear/Not reported
Lockwood 2020	SF36, BDI-II	Cross-sectional	USA	Predialysis (Stage 2-4)	3921	1 hospital	Yes	Yes	Yes	Yes	Yes	Yes	Yes	Yes
Lonning 2018	KDQOL, SF36	Longitudinal	Norway	Predialysis (Stage 5), HD	261	1 national referral centre	Yes	Yes	Yes	Yes	Yes	Yes	Yes	Yes
Loosman 2015	BDI-II, BAI	Cross-sectional	Netherlands	Predialysis (Stage 3-5)	100	1 hospital	Yes	No	Yes	Yes	Yes	Yes	Yes	Yes
Lopes 2012	KDQOL, CES-D	Cross-sectional	Brazil	HD	980	1 nephrology unit	Yes	Yes	Yes	Yes	Yes	Yes	Yes	Yes
Lopes 2013	SF36	Longitudinal	Portugal	Transplant	35	7 research sites'	Yes	Unclear/Not reported	No	No	Yes	Yes	Yes	Yes
Lumsdaine 2005	WHOQOL-BREF	Longitudinal	UK	Transplant	104	3 centres	Yes	Yes	No	Yes	Yes	Yes	Yes	Unclear/Not reported
Luo 2020	KDQOL, SF36	Cross-sectional	China	HD	296	1 hospital	Yes	Yes	Yes	Yes	Yes	Yes	Yes	Yes
Ma 2021	SF36	Longitudinal	China	PD	190	Multicentre	Yes	Yes	Yes	Yes	Yes	Yes	Yes	Unclear/Not reported
Maglakelidze 2011	SF36	Cross-sectional	Georgia	HD, PD, transplant	220	9 clinical centres	Yes	Unclear/Not reported	Mixed	No	Yes	Yes	Yes	Yes
Mahato 2020	KDQOL, SF36	Cross-sectional	Nepal	Predialysis (Stage 1-5), HD, Transplant	440	1 hospital	Yes	Unclear/Not reported	Mixed	Mixed	Yes	Yes	Yes	Yes
Malmstrom 2008	15D	Cross-sectional	Finland	HD	65	3 hospitals	Yes	No	No	Yes	Yes	Yes	No	Yes
Manavalan 2017	KDQOL, SF36	Cross-sectional	India	Predialysis (Stage 3-5), HD	204	2+ haemodialysis units	Yes	No	Mixed	Mixed	Yes	Yes	Yes	Unclear/Not reported
Manley 2014	TQ	Cross-sectional	Australia	Predialysis (Stage 4-5)	30	Multi-centre	Yes	No	No	Yes	No	Yes	Yes	Unclear/Not reported
Manns 2003	KDQOL, SF36	Longitudinal	Canada	HD, PD	192	Population based study	Yes	Yes	Yes	Yes	Yes	Yes	Yes	Yes
Mansur 2014	SF36	Cross-sectional	Brazil	Predialysis (Stage 3-5)	61	Multicentre cohort study	Yes	Unclear/Not reported	No	Yes	Yes	Yes	Yes	Unclear/Not reported
Manu 2001	SF36	Cross-sectional	Romania	Predialysis (Stage 5), HD, transplant	179	1 dialysis centre	Yes	Yes	No	No	Yes	Yes	No	Unclear/Not reported
Marthoenis 2021	WHOQOL-BREF, HADS	Cross-sectional	Indonesia	HD	213	22 renal centres	Yes	Yes	Yes	Yes	Yes	Yes	Yes	Yes
Martini 2018	SF36	Cross-sectional	Brazil	Predialysis (Stage 4-5)	80	20 renal centres	Yes	No	No	Yes	Yes	Yes	Yes	Unclear/Not reported
Masina 2016	KDQOL, SF36	Cross-sectional	Malawi	HD	24	21 dialysis centres	Yes	No	No	Yes	Yes	Yes	Yes	Yes
Mazairac 2011b	KDQOL, SF36	Cross-sectional	Netherlands	HD	590	2 hospitals	Yes	No	Yes	Yes	Yes	Yes	Yes	Unclear/Not reported
Mena Mayayo 2010	BDI-II	Cross-sectional	Spain	HD	94	1 transplant clinic	Yes	Unclear/Not reported	No	Yes	Yes	Yes	Yes	Unclear/Not reported
Metcalfe 2001	KDQOL, SF36	Cross-sectional	UK	Transplant	65	National registry	Yes	Unclear/Not reported	No	No	Yes	Yes	Yes	Unclear/Not reported
Mitsui 2009	IPSS	Cross-sectional	Japan	Transplant	43	Not stated	Yes	Yes	No	Yes	Yes	Yes	Yes	Unclear/Not reported
Mittal 2001	SF36	Longitudinal	USA	HD, PD	177	1 hospital	Yes	Yes	Yes	Yes	Yes	Yes	Yes	Yes
Modi 2020	KDQOL, SF36	Cross-sectional	India	Predialysis (Stage 2-3)	2919	2 centres	Yes	Yes	Yes	Yes	Yes	Yes	Yes	Yes
Mok 2019	WHOQOL-BREF, HADS	Longitudinal	Hong Kong	PD	182	4 outpatient dialysis centres	Yes	Yes	Yes	Yes	Yes	Yes	Yes	Yes
Mokarram Hossain 2015	SF36	Cross-sectional	Bangladesh	Transplant	40	HD clinic	Yes	Unclear/Not reported	No	Yes	Yes	Yes	Yes	Unclear/Not reported
Molnar 2007	KDQOL, SF36, AIS, CES-D	Cross-sectional	Hungary	Transplant	785	Nationwide	Yes	Yes	Yes	Yes	Yes	Yes	Yes	Yes
Molnar-Varga 2011	KDQOL, SF36, CES-D	Cross-sectional	Hungary	Transplant	879	7 nephrology clinics	Yes	Yes	Yes	Yes	Yes	Yes	Yes	Yes
Moloney 2005	DLQI	Cross-sectional	Ireland	Transplant	173	1 outpatient dialysis clinic	Yes	Yes	Yes	Yes	No	Yes	No	Yes
Molsted 2007	KDQOL, SF36	Cross-sectional	Denmark	Predialysis (Stage 3-5), HD, PD	193	1 nephrology department	Yes	Yes	Mixed	Yes	Yes	Yes	Yes	Yes
Moreira 2013	KDQOL, SF12	Cross-sectional	Brazil	HD	130	1 hospital	Yes	Yes	Yes	Yes	Yes	Yes	Yes	Yes
Morsch 2005	SF36	Cross-sectional	Brazil	HD	40	1 renal unit	Yes	No	No	No	Yes	Yes	Yes	Unclear/Not reported
Moskovitch 2020	IPOS-renal	Longitudinal	Australia	HD, PD	160	81 outpatient units	Yes	No	Mixed	Yes	Yes	Yes	No	Yes
Mujais 2009	KDQOL, SF36	Longitudinal	USA	Predialysis (Stage 3-5)	1186	Nationwide	Yes	No	Yes	Yes	Yes	Yes	Yes	Yes
Munoz Sancho 2006	SF36	Cross-sectional	Spain	HD	52	2 hosptials	Yes	Yes	Yes	Yes	Yes	Yes	Yes	Yes
Murphy 2009	IPOS-renal	Cross-sectional	UK	Predialysis (Stage 4-5)	55	1 teaching hospital	Yes	Yes	No	Yes	Yes	Yes	Yes	Unclear/Not reported
Murtagh 2007	MSAS-SF	Cross-sectional	UK	Predialysis (Stage 5)	66	Unclear	Yes	Yes	No	Yes	Yes	Yes	Yes	Yes
Murtagh 2010	MSAS-SF	Cross-sectional	UK	Predialysis (Stage 5)	49	1 hospital	Yes	Yes	No	Yes	Yes	Yes	Yes	Yes
Murtagh 2011	MSAS-SF	Longitudinal	UK	Predialysis (Stage 5)	49	13 clinical centres	Yes	Yes	No	Yes	Yes	Yes	Yes	Yes
Myint 2013	KDQOL, SF36	Cross-sectional	Australia	Predialysis (Stage 5), HD, PD	69	1 renal medicine clinic	Yes	Yes	No	Yes	Yes	Yes	Yes	Yes
Nabolsi 2015	QLI-renal, BDI-II	Cross-sectional	Jordan	HD	244	1 hospital	Yes	No	Yes	Yes	Yes	Yes	Yes	Yes
Neipp 2006	SF36, KTQ	Cross-sectional	Germany	Transplant	139	1 department of nephrology	Yes	No	Yes	No	Yes	Yes	Yes	Yes
Neto 2020	SF36, CIS-fatigue	Cross-sectional	Netherlands	Transplant	730	1+ outpatient clinics	Yes	Yes	Yes	Yes	Yes	Yes	Yes	Yes
Ng 2020a	KDQOL, SF12	Cross-sectional	Hong Kong	HD, PD	354	10 nephrology specialty hospitals	Yes	No	Yes	Yes	Yes	Yes	Mixed	Unclear/Not reported
Nguyen 2017	PHQ-9	Cross-sectional	USA	Predialysis (Stage 3-5)	334	Multicentre cohort study	Yes	Yes	Yes	Yes	Yes	Yes	Yes	Yes
Nixon 2020a	SF36	Cross-sectional	UK	Predialysis (Stage 4/5) and dialysis	90	5 hospitals	Yes	Yes	No	Mixed	Yes	Yes	Yes	Yes
Nixon 2020b	SF12, KSQ	Cross-sectional	UK	Predialysis (Stage 2-4)	353	1 dialysis centre	Yes	No	Yes	Yes	Mixed	Yes	Yes	Unclear/Not reported
Noshad 2009	GHQ-28	Cross-sectional	Iran	HD, PD	120	1 hospital	Yes	Yes	Yes	Yes	Yes	Yes	Yes	Yes
Nourbala 2007	SF36, VAS-Pain	Cross-sectional	Iran	HD, transplant	274	2 hospitals	Yes	Unclear/Not reported	Mixed	No	Yes	Yes	Yes	Unclear/Not reported
Novak 2010	CES-D	Cross-sectional	Hungary	Transplant	840	1 hospital	Yes	Yes	Yes	Yes	Yes	Yes	Yes	Yes
O'Driscoll 2008	SF36	Cross-sectional	Australia	Transplant	20	Multicentre cohort study	Yes	Unclear/Not reported	No	No	Yes	Yes	No	Yes
Odden 2006	PHQ-9, PSS-4	Cross-sectional	USA	Predialysis (Stage 3-5)	731	1 kidney transplant outpatient clinic	Yes	Yes	Yes	Yes	Mixed	Yes	Yes	No
Ogutmen 2006	SF36	Cross-sectional	Turkey	HD, PD, transplant	573	2 dialysis centres	Yes	Yes	Yes	No	Yes	Yes	Yes	Yes
Oh 2017	KDQOL, SF36	Cross-sectional	South Korea	Predialysis (Stage 1-5)	1844	1 private hospital	Yes	Yes	Yes	Yes	Yes	Yes	Yes	Yes
Ok 2019	HADS	Cross-sectional	Turkey	HD	90	1 hospital	Yes	Yes	No	Yes	Yes	Yes	Yes	Yes
Okaka 2015	WHOQOL-BREF	Cross-sectional	South Africa	PD	114	1 hospital	Yes	Yes	Yes	Yes	Yes	Yes	Yes	Yes
Okpechi 2013	KDQOL, SF36	Cross-sectional	South Africa	HD, PD	82	1 hospital	Yes	Yes	No	Yes	Yes	Yes	Yes	Unclear/Not reported
Olivera 2020	KDQOL, SF36	Longitudinal	Brazil	Transplant	27	1 transplant unit	Yes	Yes	No	No	Yes	Yes	Yes	Yes
Olivera 2020	WHOQOL-BREF, ESAS	Cross-sectional	Canada	HD, PD, transplant	42	3 renal units	Yes	No	No	Yes	Yes	Yes	Yes	Unclear/Not reported
Ong 2013	SF36	Cross-sectional	Singapore	HD, PD	265	1 hospital	Yes	Yes	Yes	Yes	Yes	Yes	Yes	Yes
Osthus 2012	KDQOL, SF36, BDI-II	Cross-sectional	Norway	HD, PD	301	1 hospital	Yes	Yes	Yes	Yes	Yes	Yes	Yes	Yes
Overbeck 2005	SF36	Cross-sectional	Germany	HD, transplant	141	1 hospital	Yes	Yes	No	No	Yes	Yes	No	Unclear/Not reported
Ozcan 2015	HADS	Cross-sectional	Turkey	HD, PD, transplant	181	1 hospital	Yes	Unclear/Not reported	Mixed	No	Yes	Yes	Yes	Unclear/Not reported
Ozkayar 2014	HADS	Cross-sectional	Turkey	Transplant	117	Nationwide cohort	Yes	Yes	Yes	Yes	Yes	Yes	Yes	Unclear/Not reported
Pagels 2012	SF36	Cross-sectional	Sweden	Predialysis (Stage 2-5)	535	3 national surveys	Yes	No	Yes	Yes	Yes	Yes	Yes	Unclear/Not reported
Pakpour 2014	SF36	Cross-sectional	Iran	HD	512	1 hospital	Yes	No	Yes	Yes	Yes	Yes	Yes	Yes
Panuccio 2017	VAS-Pruritus	Cross-sectional	Italy	HD, transplant	162	1 centre	Yes	No	Mixed	No	Yes	Yes	Yes	No
Park 2012	KDQOL, SF36, BDI-II	Cross-sectional	South Korea	PD	105	1 centre	Yes	Yes	Yes	Yes	Yes	Yes	Mixed	Yes
Park 2016	EQ5D	Cross-sectional	South Korea	Predialysis (Stage 1-5)	2567	1 study site	Yes	Yes	Yes	Yes	Yes	Yes	Yes	Yes
Pauly 2020	EQ5D	Cross-sectional	India	Predialysis (Stage 3-5), HD	210	1 hospital	Yes	Yes	Mixed	Mixed	Yes	Yes	Yes	Unclear/Not reported
Peipert 2020	KDQOL, SF36, FKSI-19	Longitudinal	USA	Transplant	477	1 hospital	Yes	Yes	Yes	Yes	Mixed	Yes	Yes	No
Peng 2007	IIEF	Cross-sectional	Taiwan	HD	154	8 transplant centres	Yes	Yes	Yes	Yes	Yes	Yes	Yes	No
Peng 2013	SF36	Cross-sectional	China	Predialysis (Stage 3)	57	1 hospital renal unit	Yes	Unclear/Not reported	No	Yes	Yes	Yes	Yes	Unclear/Not reported
Peng 2017	KDQOL, SF12	Cross-sectional	China	Predialysis (Stage 3)	1277	1 hospital	Yes	Yes	Yes	Yes	Yes	Yes	Yes	Yes
Perales-Montilla 2012	SF36	Cross-sectional	Spain	HD	39	1 PD centre	Yes	Yes	No	Yes	Yes	Yes	Yes	Unclear/Not reported
Perales-Montilla 2013	ESS-R	Cross-sectional	Mexico	HD	46	1 outpatient transplant clinic	Yes	Yes	No	Yes	No	Yes	Yes	Yes
Perez San Gregorio 2007	SF36	Longitudinal	Spain	Transplant	28	All hospitals in Istanbul	Yes	No	No	Yes	Yes	Yes	No	Unclear/Not reported
Perlman 2005	SF36	Cross-sectional	USA	Predialysis (Stage 2-5), HD	634	7 clinical centres	Yes	Yes	Yes	Yes	Yes	Yes	Yes	No
Phair 2018	EQ5D	Longitudinal	UK	Predialysis (Stage 5)	42	Multi-centre	Yes	Yes	No	Yes	Yes	Yes	Yes	Unclear/Not reported
Pilger 2017	WHOQOL-BREF	Cross-sectional	Brazil	HD	169	1 hospital	Yes	Yes	Yes	No	Yes	Yes	Yes	Yes
Ponticelli 2010	GSRS	Cross-sectional	Italy	Transplant	1130	1 urban teaching hospital	Yes	No	Yes	Yes	Yes	Yes	Mixed	Yes
Poppe 2013	SF36	Cross-sectional	Belgium	Predialysis (Stage 1-5), HD	99	2+ dialysis units	Yes	No	Yes	Mixed	Yes	Yes	Yes	Yes
Portela 2020	KDQOL, SF36	Cross-sectional	Brazil	HD	103	1 hospital	Yes	No	Yes	Yes	Yes	Yes	Yes	Unclear/Not reported
Porter 2016	KDQOL, SF12	Cross-sectional	USA	Predialysis (Stage 2-4)	3837	2 transplant centres	Yes	Yes	Yes	Yes	Yes	Yes	Yes	Yes
Prihodova 2010	SF36	Cross-sectional	Slovakia	Transplant	177	1 dialysis unit	Yes	Yes	Yes	Yes	Yes	Yes	Yes	Yes
Prihodova 2014	SF36	Cross-sectional	Slovakia	Transplant	151	9 community PD units	Yes	Unclear/Not reported	Yes	Yes	Yes	Yes	Yes	Unclear/Not reported
Pu 2020	KDQOL, Zung SDS	Cross-sectional	China	Predialysis (Stage 1-4)	2995	1 hospital	Yes	Yes	Yes	Yes	Yes	Yes	Yes	Yes
Pucheu 2004a	KDQOL, SF36	Cross-sectional	France	PD	46	6 hosptials	Yes	Yes	No	Yes	Yes	Yes	Yes	Unclear/Not reported
Raimundo 2006	EQ5D	Cross-sectional	Spain	HD	60	1 hospital	Yes	No	No	No	Yes	Yes	No	Unclear/Not reported
Raj 2017	IPOS-renal	Cross-sectional	Australia	HD	43	1 tertiary referral centre	Yes	Yes	No	Yes	Yes	Yes	Mixed	Yes
Rambod 2011	QLI-renal	Cross-sectional	Iran	HD, transplant	400	1 renal outpatient clinic	Yes	No	Yes	No	Yes	Yes	Yes	Unclear/Not reported
Ramos 2015	SF36	Cross-sectional	Brazil	HD, PD	317	Multi-centre	Yes	No	Yes	Yes	Yes	Yes	Yes	Yes
Ranabhat 2020	WHOQOL-BREF	Cross-sectional	Nepal	HD, transplant	161	1 hospital	Yes	No	No	Yes	Yes	Yes	Yes	Yes
Ravindran 2020	WHOQOL-BREF	Cross-sectional	India	HD	503	1 hospital	Yes	Yes	Yes	No	Yes	Yes	Yes	Yes
Rebollo 2000	SF36	Cross-sectional	Spain	HD, transplant	380	3 general hospitals	Yes	Yes	Yes	Yes	Yes	Yes	Yes	Yes
Rebollo 2004	SF36	Cross-sectional	Spain	Transplant	199	1 hospital	Yes	Yes	Yes	Yes	Yes	Yes	Yes	Yes
Rehman 2019	5-D Pruritus	Cross-sectional	Pakistan	HD	354	4 dialysis centres	Yes	No	Yes	Yes	Yes	Yes	Yes	Yes
Rehman 2020	5-D Pruritus	Cross-sectional	Malaysia	HD	334	28 dialysis centres (26 netherlands, 1 norway, 1 canada)	Yes	No	Yes	Yes	Yes	Yes	Yes	Yes
Renz Pretto 2020	KDQOL, SF36, BDI-II	Cross-sectional	Brazil	HD	183	NR	Yes	Yes	Yes	No	Yes	Yes	Yes	Yes
Ricardo 2010	PHQ-9	Cross-sectional	USA	Predialysis (Stage 1-5)	683	1 hospital	Yes	Yes	Yes	No	Yes	Yes	Yes	Yes
Rini 2021	EQ5D	Cross-sectional	Indonesia	HD, PD	250	1 university hospital	Yes	No	Yes	Yes	Yes	Yes	Yes	Unclear/Not reported
Rocha 2001	BDI-II	Cross-sectional	Brazil	Transplant	64	1 dialysis centre	Yes	No	No	No	Yes	Yes	Yes	Unclear/Not reported
Ronai 2017a	AIS	Cross-sectional	Hungary	Transplant	100	11 tertiary care hospitals	Yes	Yes	Yes	Yes	Yes	Yes	Yes	No
Roscosz Marcal 2019	KDQOL, SF36	Cross-sectional	Brazil	HD	30	1 hospital	Yes	Unclear/Not reported	No	No	Yes	Yes	Yes	No
Russcher 2015	SF36, ESS	Longitudinal	Netherlands	Transplant	28	1 dialysis clinic	Yes	Yes	No	Yes	Yes	Yes	Yes	Yes
Saffari 2013	EQ5D	Cross-sectional	Iran	HD	362	1 hospital	Yes	No	Yes	Yes	Yes	Yes	Yes	Yes
Saini 2006	EQ5D, MSAS-SF	Cross-sectional	UK	Predialysis (Stage 5)	11	1 transplant centre	Yes	No	No	Yes	Yes	Yes	Yes	No
Samoudi 2021	EQ5D	Cross-sectional	Palestine	HD	300	1 transplant outpatient clinic	Yes	No	Yes	Yes	Yes	Yes	Yes	Yes
Sanner 2002	SF36	Cross-sectional	Germany	HD	33	1 hospital	Yes	Unclear/Not reported	No	Yes	Yes	Yes	Yes	No
Santos 2008	SF36	Cross-sectional	Brazil	HD	164	1 hospital	Yes	No	Yes	Yes	Yes	Yes	Yes	Yes
Santos 2009	SF36	Cross-sectional	Brazil	HD	92	2 clinics	Yes	No	No	Yes	Yes	Yes	No	Yes
Santos 2011	SF36	Cross-sectional	Brazil	HD	161	1 dialysis unit	Yes	Yes	Yes	Yes	Yes	Yes	No	Yes
Santos Pereira 2017	SF36, HADS	Cross-sectional	Brazil	HD, PD	21	1 centre	Yes	No	No	Yes	Yes	Yes	Yes	Yes
Saracino 2008	SF36	Cross-sectional	Italy	Predialysis (Stage 5), transplant	230	Nephrology clinics	Yes	Yes	Yes	Mixed	Yes	Yes	Yes	Yes
Sayin 2007	SF36, BDI-II, STAI	Cross-sectional	Turkey	HD, PD, transplant	136	1 haemodialysis unit	Yes	Yes	Mixed	Yes	Yes	Yes	Yes	Yes
Scheel 2019	SF12	Cross-sectional	Germany	Transplant	276	2 renal units	Yes	No	Yes	Yes	Yes	Yes	Yes	Yes
Schmalz 2016	OHIP	Cross-sectional	Germany	HD, transplant	126	3 renal units	Yes	Unclear/Not reported	No	No	No	Yes	Yes	Unclear/Not reported
Schouten 2019	SF12, BDI-II	Cross-sectional	Netherlands	HD, PD	687	3 renal units	Yes	Yes	Yes	Yes	Yes	Yes	Yes	Unclear/Not reported
Schouten 2020	BDI-II, HADS	Cross-sectional	Netherlands	HD, PD	73	1 hospital	Yes	Yes	No	Yes	Yes	Yes	Yes	Yes
Schulz 2014	VAS-QOL	Longitudinal	Netherlands	HD, transplant	228	1 tertiary hospital	Yes	Yes	Yes	Yes	Yes	Yes	Yes	Yes
Seica 2009	KDQOL, SF36	Cross-sectional	Romania	HD	606	4 hospitals	Yes	Yes	Yes	Yes	Yes	Yes	Yes	Yes
Seidel 2014	SF36, HADS	Cross-sectional	Germany	Predialysis (Stage 3-5), HD	119	1 outpatient clinic	Yes	Yes	No	Yes	Yes	Yes	Yes	Unclear/Not reported
Senanayake 2017	CKD-SI	Cross-sectional	Sri Lanka	Predialysis (Stage 1-5), HD	1118	1 outpatient clinic	Yes	Yes	Mixed	Mixed	No	Yes	Yes	Yes
Senanayake 2020	KDQOL, SF36	Cross-sectional	Sri Lanka	Predialysis (Stage 3-5), HD	1079	2 regional hospitals	Yes	Yes	Yes	Mixed	Yes	Yes	Yes	Yes
Senol 2010	SF36, BDI-II, FSS	Cross-sectional	Turkey	PD	156	large national cohort	Yes	Yes	Yes	Yes	Yes	Yes	Yes	Yes
Seow 2013	KDQOL, SF36	Longitudinal	Singapore	Predialysis (Stage 5), HD	101	10 hospitals	Yes	Yes	No	Mixed	Yes	Yes	No	Yes
Shah 2019	KDQOL, SF12	Cross-sectional	UK, Australia	Predialysis (Stage 5), HD	129	2 HD clinics	Yes	Yes	No	Mixed	Yes	Yes	Yes	Yes
Shahrin 2019	KDQOL, SF12, PHQ-9	Cross-sectional	Malaysia	HD	112	32 GPs	Yes	Yes	Yes	No	Yes	Yes	Yes	Unclear/Not reported
Shen 2016	SF36, PSQI, ESS	Cross-sectional	China	HD	68	1 hospital	Yes	No	No	Yes	Yes	Yes	Yes	Yes
Shen 2021	KDQOL, SF12	Cross-sectional	China	Predialysis (Stage 1-4)	2921	1 hospital	Yes	Yes	Yes	Yes	Yes	Yes	Yes	Yes
Shim 2018	KDQOL, DSI	Cross-sectional	South Korea	HD	230	1 outpatient centre	Yes	Yes	Yes	Yes	Yes	Yes	Yes	Yes
Shimoyama 2003	KDQOL, SF36	Cross-sectional	Japan	PD	26	10+ medical centres and public health clinics	Yes	No	No	Yes	Yes	Yes	Yes	No
Shinozaki 2011	PHQ-9	Cross-sectional	USA	Transplant	131	NR	Yes	Yes	Yes	No	Yes	Yes	Yes	No
Shirazian 2016	PHQ-9	Cross-sectional	USA	Predialysis (Stage 1-4)	2500	All hospitals in Istanbul	Yes	Yes	Yes	Yes	Yes	Yes	Yes	No
Shrestha 2010	SF36, KTQ	Longitudinal	UK	Transplant	58	1 hospital	Yes	Yes	No	Yes	Yes	Yes	Yes	Yes
Silveira Siqueira 2017	SF36	Cross-sectional	Brazil	HD	58	1 hospital	Yes	Yes	No	Yes	Yes	Yes	Yes	Unclear/Not reported
Sitjar-Suner 2020	KDQOL, SF36	Cross-sectional	Spain	PD	55	1 HD centre	Yes	Yes	No	No	Yes	Yes	Yes	Yes
Son 2009	PHQ-9, DSI	Cross-sectional	South Korea	HD	146	3 hospitals	Yes	Yes	Yes	Yes	Yes	Yes	Yes	Yes
Sousa 2020	DASS	Cross-sectional	Portugal	HD	183	1 renal unit	Yes	Unclear/Not reported	Yes	Yes	Yes	Yes	Yes	Unclear/Not reported
Stengel 2019	KDQOL, SF12	Cross-sectional	France	Predialysis (Stage 2-4)	3033	NR	Yes	Yes	Yes	Yes	Yes	Yes	Yes	Yes
Stomer 2013	SF36, BDI-II	Cross-sectional	Norway	Predialysis (Stage 3-4), transplant	76	1 tertiary renal unit	Yes	No	No	Yes	Yes	Yes	Yes	No
Suh 2020	EQ5D	Cross-sectional	South Korea	Predialysis (Stage 1-3)	17001	10 hospitals	Yes	Yes	Yes	Yes	Yes	Yes	Yes	No
Sung 2018	SF36	Cross-sectional	South Korea	Predialysis (Stage 3-5)	1910	1 clinic	Yes	Yes	Yes	Yes	Yes	Yes	Yes	Yes
Surendra 2019	EQ5D	Cross-sectional	Malaysia	HD, PD	141	1 department of nephrology	Yes	Yes	Yes	Yes	Yes	Yes	Yes	Yes
Susel 2014	SF36, BDI-II, VAS-Pruritus, 4-Itch	Cross-sectional	Poland	HD	200	Unclear	Yes	Unclear/Not reported	Yes	Yes	Mixed	Yes	Mixed	Unclear/Not reported
Suzuki 2012	SF36	Longitudinal	Japan	Transplant	91	1 hospital	Yes	Yes	No	Yes	Yes	Yes	No	Yes
Szeifert 2010	CES-D	Cross-sectional	Hungary	HD, transplant	1030	Multi-centre	Yes	Yes	Yes	Yes	Yes	Yes	Yes	Yes
Taghipour 2020	MG-QOL	Cross-sectional	Iran	HD	123	4 dialysis centres	Yes	No	Yes	Yes	No	Yes	Yes	Yes
Tajima 2010	EQ5D	Cross-sectional	Japan	Predialysis (Stage 1-5)	537	1 hospital	Yes	Yes	Yes	Yes	Yes	Yes	Yes	Yes
Tanaka 2020	KDQOL, SF36	Cross-sectional	Japan	HD, PD, HD/PD combined therapy	229	1 hospital	Yes	Yes	Mixed	Yes	Yes	Yes	Yes	Yes
Tannor 2019	SF36	Cross-sectional	Ghana	Predialysis (Stage 3-5)	202	Nationwide health survey	Yes	No	Yes	Yes	Yes	Yes	Yes	Unclear/Not reported
Tanriverdi 2004	SF36, BDI-II, BAI	Cross-sectional	Turkey	Transplant	49	1 outpatient nephrology department	Yes	Yes	No	Yes	Yes	Yes	Yes	Yes
Tao 2021	SF36, GDS-15	Cross-sectional	China	PD	115	1 transplantation centre	Yes	No	Yes	Yes	Yes	Yes	Yes	Unclear/Not reported
Taskintuna 2009	SF36, BDI-II, BAI	Cross-sectional	Turkey	Transplant	69	14 hospitals/dialysis centres	Yes	Yes	No	Yes	Yes	Yes	Yes	Yes
Tavallaii 2009	SF36, HADS	Cross-sectional	Iran	Transplant	242	1 department of nephrology	Yes	Yes	Yes	Yes	Yes	Yes	Yes	Unclear/Not reported
Teles 2018	SF36, BDI-II	Cross-sectional	Brazil	HD	200	39 clinical centres	Yes	Unclear/Not reported	Yes	Yes	Yes	Yes	Yes	Unclear/Not reported
Tesfaye 2020	KDQOL, SF36	Cross-sectional	Australia	Predialysis (Stage 4-5)	101	1 province	Yes	Unclear/Not reported	Yes	Yes	Yes	Yes	Yes	No
Thancharoen 2020	EQ5D	Cross-sectional	Thailand	predialysis (Stage 3-5)	379	3 centres	Yes	Unclear/Not reported	Yes	Yes	Yes	Yes	Yes	Unclear/Not reported
Theofilou 2011a	WHOQOL-BREF, CES-D, GHQ-28, STAI	Cross-sectional	Greece	HD, PD	144	1 hospital	Yes	Yes	Yes	Yes	Yes	Yes	Yes	Unclear/Not reported
Torino 2020	SF36	Cross-sectional	Italy	HD	951	4 centre	Yes	No	Yes	Yes	Yes	Yes	Yes	Yes
Tsai 2010	WHOQOL-BREF	Cross-sectional	Taiwan	Predialysis (Stage 1-5)	423	Multi-centre	Yes	No	Yes	Yes	Yes	Yes	Yes	Yes
Tsai 2012	BDI-II	Cross-sectional	Taiwan	Predialysis (Stage 1-5)	428	5 dialysis units	Yes	Yes	Yes	Yes	Yes	Yes	Yes	Yes
Tsai 2017	WHOQOL-BREF	Cross-sectional	Taiwan	Predialysis (Stage 1-5)	161	23 transplant centres	Yes	Yes	Yes	Yes	Yes	Yes	Yes	Yes
Tuot 2019	BDI-II	Cross-sectional	USA	Predialysis (Stage 2-4)	4340	1 outpatient clinic	Yes	Yes	Yes	Yes	Yes	Yes	Yes	Yes
Turkmen 2012	SF36, BDI-II	Cross-sectional	Turkey	HD, PD	154	7 outpatient HD centres	Yes	Yes	Yes	Yes	Yes	Yes	Yes	Yes
Uchiyama 2019	KDQOL, SF36	Cross-sectional	Japan	PD	50	Multi-centre	Yes	Yes	No	Yes	Yes	Yes	Yes	Yes
Uhlinova 2020	SF36	Cross-sectional	Estonia	Predialysis (undefined)	130	1 transplant centre	Yes	No	Yes	No	Yes	Yes	Yes	Yes
van der Luijtgaarden 2019	DSI	Cross-sectional	Germany, Italy, Poland, Sweden, Netherlands, UK	Predialysis (Stage 4-5)	1479	Not stated	Yes	Yes	Yes	Yes	Yes	Yes	No	Yes
van der Weide 2001	van der Weide 2001	Cross-sectional	Netherlands	Transplant	63	39 nephrology centres	Yes	Yes	No	No	Yes	Yes	Yes	Yes
van der Weide 2004	van der Weide 2004	Cross-sectional	Netherlands	Transplant	53	3 Parisian hospitals	Yes	Yes	No	No	Yes	Yes	Yes	Yes
van Haalen 2020	KDQOL, SF12, EQ5D	Cross-sectional	7 countries (France, Germany, Italy, Spain, UK, USA, China)	Predialysis (Stage 3-5), dialysis	5276	1 dialysis centre	Yes	Unclear/Not reported	Yes	Mixed	Yes	Yes	Yes	Unclear/Not reported
van Sandwijk 2019	HADS, CIS-Fatigue	Cross-sectional	Netherlands	HD, transplant	60	1 regional hospital	Yes	Yes	No	Yes	Yes	Yes	Mixed	Yes
Vanden Wyngaert 2020	EQ5D	Cross-sectional	Belgium	HD	113	5 major hospitals	Yes	No	Yes	Yes	Yes	Yes	Yes	Yes
Varela 2011	KDQOL, SF36, HADS	Cross-sectional	Spain	PD	53	3 renal centres	Yes	No	No	Yes	Yes	Yes	Yes	Yes
Vero 2013	SF36	Cross-sectional	USA, Canada, New Zealand	HD	94	1 hospital	Yes	Unclear/Not reported	No	Yes	Yes	Yes	Yes	Yes
Villeneuve 2016	SF36	Longitudinal	France	Transplant	337	1 hospital	Yes	Yes	Yes	No	Yes	Yes	Yes	Yes
Virzi 2007	SF36, Zung SAS	Longitudinal	Italy	Transplant	48	1 hospital	Yes	Unclear/Not reported	No	Yes	Yes	Yes	Yes	Yes
von der Lippe 2016	KDQOL, SF36	Longitudinal	Norway	HD, PD, transplant	110	1 hospital	Yes	Yes	Yes	Yes	Yes	Yes	Yes	Unclear/Not reported
Vos 2006	KDQOL, SF36	Longitudinal	Netherlands	HD	13	1 transplant centre	Yes	Yes	No	Yes	Yes	Yes	Yes	No
Wan 2015	SF12	Cross-sectional	Hong Kong	HD	244	11 dialysis centres	Yes	No	Yes	No	Yes	Yes	Yes	Yes
Wang 2014	SF36, IIEF	Cross-sectional	China	Transplant	150	10 dialysis centres	Yes	Yes	Yes	Yes	Yes	Yes	Yes	Unclear/Not reported
Wang 2017	SF36	Cross-sectional	Asutralia	HD	51	1 region of Spain	Yes	Unclear/Not reported	No	Yes	Yes	Yes	Yes	Yes
Wang 2019	KDQOL, SF12, GDS-15	Cross-sectional	China	Predialysis (Stage 1-5)	1079	2 tertiary care hospitals	Yes	Yes	Yes	Yes	Yes	Yes	Yes	Yes
Wang 2020	SF36, MTSOSD-59R	Cross-sectional	China	Transplant	300	2+ dialysis centres	Yes	No	Yes	Yes	Mixed	Yes	Yes	Unclear/Not reported
Wang, K 2020	DSI	Cross-sectional	USA	PD	29	2 renal units	Yes	No	No	Yes	Yes	Yes	Yes	Unclear/Not reported
Ware 2019	KDQOL, SF12	Cross-sectional	USA	Predialysis (Stage 3-5), HD	485	Large national survey	Yes	No	Yes	Mixed	Yes	Yes	Yes	Unclear/Not reported
Wasserfallen 2004	EQ5D	Cross-sectional	Switzerland	HD, PD	505	1 hospital	Yes	Yes	Yes	Yes	Yes	Yes	Yes	Yes
Watanabe 2018	KDQOL, SF36	Longitudinal	Japan	HD/PD combined therapy	10	1 hospital	Yes	Unclear/Not reported	No	Yes	Yes	Yes	Yes	Unclear/Not reported
Weber 2014	SF36	Cross-sectional	USA	Transplant	150	1 transplant outpatient clinic	Yes	Yes	Yes	Yes	Yes	Yes	No	No
Wee 2016	KDQOL, SF36, EQ5D	Cross-sectional	Singapore	Predialysis (Stage 3-5)	311	1 outpatient academic transplant centre	Yes	Yes	Yes	Yes	Yes	Yes	Yes	No
Wei 2013	SF36	Cross-sectional	Taiwan	Transplant	88	1 healthcare unit	Yes	No	No	Yes	Yes	Yes	Yes	Yes
Wei 2016	KTQ	Cross-sectional	China	Transplant	274	1 university medical centre	Yes	No	Yes	Yes	Yes	Yes	Yes	Unclear/Not reported
Weisbord 2008	DSI	Cross-sectional	Italy and USA	HD	136	3 general hospitals	Yes	No	Yes	Yes	Yes	Yes	Yes	Yes
Weiss 2016	SF12, HADS, VAS-Pruritus	Cross-sectional	Germany	HD	860	NR	Yes	Yes	Yes	Yes	Yes	Yes	Yes	Yes
Weng 2010	SF36	Cross-sectional	Taiwan	Transplant	150	5 dialysis units	Yes	No	Yes	Yes	Yes	Yes	Yes	Yes
White 2010	WHOQOL-BREF	Cross-sectional	Ireland	Transplant	172	1 hospital	Yes	Yes	Yes	Yes	Yes	Yes	Yes	Yes
Wilkinson 2021	KSQ	Cross-sectional	UK	Predialysis (Stage 1-5), HD, PD, Transplant	1418	1 hospital	Yes	No	Yes	Yes	Yes	Yes	Yes	Yes
Wong 2012	VAS-QOL	Cross-sectional	Australia	Predialysis (Stage 3-5), HD, Transplant	221	1 hospital	Yes	Yes	No	Yes	Yes	Yes	Yes	Yes
Wong, CKH 2019	SF12	Cross-sectional	Hong Kong	HD, PD	399	1 renal unit	Yes	No	Yes	No	Yes	Yes	Yes	Yes
Wong, MG 2019	SF36	Longitudinal	Australia	Predialysis (Stage 2-5)	151	1 acute dialysis unit	Yes	Yes	Yes	Yes	Yes	Yes	Yes	Yes
Wozniak 2018	KDQOL, SF12	Cross-sectional	Poland	Transplant	136	1 hospital	Yes	No	Yes	Yes	Yes	Yes	Yes	Unclear/Not reported
Wright 2015	KDQOL, SF36	Cross-sectional	USA	HD, PD	77	1 hospital	Yes	Yes	No	Yes	Yes	Yes	Yes	Yes
Wu 2004	SF36	Longitudinal	USA	HD, PD	928	1 hospital	Yes	No	Yes	Yes	Yes	Yes	No	Yes
Wyld 2019	SF36	Longitudinal	Australia	Predialysis (Stage 3-5)	1112	4 hospital units	Yes	Yes	Yes	Yes	Yes	Yes	Yes	Yes
Xuehan 2015	MDRD	Cross-sectional	USA	Predialysis (Stage 2-4)	3599	1 university hospital	Yes	Yes	Yes	Yes	No	Yes	Yes	Yes
Yagil 2018	SF12, BSI	Cross-sectional	Israel	Transplant	45	2 hospitals	Yes	No	No	No	Yes	Yes	Yes	Unclear/Not reported
Yang 2018	KDQOL, SF12	Cross-sectional	Singapore	PD	266	Online survey	Yes	No	Yes	Yes	Yes	Yes	Yes	Unclear/Not reported
Yildrim 2006	15D	Cross-sectional	Turkey	HD, PD, transplant	646	5 dialysis outpatient clinics and 1 transplant outpatient clinic	Yes	Yes	Yes	No	Yes	Yes	Yes	Yes
Yoon 2016	KDQOL, SF36	Longitudinal	South Korea	PD	481	10 dialysis centres	Yes	Yes	Yes	No	Yes	Yes	Yes	Yes
Yu 2012	SSDI	Cross-sectional	Taiwan	HD	117	10 dialysis centres in 4 urban teaching hospitals	Yes	No	Yes	Yes	No	Yes	Yes	Yes
Yuan 2019	EQ5D, HADS, PSQI	Cross-sectional	China	HD	576	1 urban dialysis centre	Yes	Yes	Yes	Yes	Yes	Yes	Yes	Yes
Zhang 2007	SF36	Cross-sectional	China	HD, PD	1062	1 hospital	Yes	Unclear/Not reported	Yes	No	Yes	Yes	Yes	Yes
Zhang 2017	SF36	Cross-sectional	China	Transplant	136	12 dialysis centres	Yes	Yes	Yes	Yes	Yes	Yes	Yes	Yes
Zhang 2019	PHQ-9	Cross-sectional	China	Transplant	207	1 hospital	Yes	No	Yes	Yes	Yes	Yes	Yes	Unclear/Not reported
Zhang 2020a	ESAS	Cross-sectional	Canada	HD	80	All 8 medical officer of health areas in district	Yes	No	No	Yes	Yes	Yes	Yes	Unclear/Not reported
Zhao 2017	KDQOL	Cross-sectional	China	Transplant	250	19 MOH areas	Yes	Yes	Yes	Yes	Yes	Yes	Yes	Yes
Zhao 2018	SF36	Cross-sectional	China	Transplant	253	1 dialysis unit	Yes	No	Yes	Yes	Yes	Yes	Yes	Yes
Zheng 2014	SF36, Zung SDS, Zung SAS	Cross-sectional	China	Transplant	124	1 tertiary hospital	Yes	Yes	Yes	Yes	Yes	Yes	Yes	Yes
Zhou 2018	SF36	Cross-sectional	China	PD	120	3 renal units	Yes	No	Yes	Yes	Yes	Yes	Yes	Yes
Zimbudzi 2016	EQ5D	Cross-sectional	Australia	HD	40	2 private dialysis centres	Yes	Yes	No	Yes	Yes	Yes	Yes	No
Zukiman 2017	DSI	Cross-sectional	Malaysia	Predialysis (Stage 5), HD	187	1 department of nephrology	Yes	Yes	Mixed	Mixed	Yes	Yes	Yes	Yes
Zyga 2015	MVQLI-15	Cross-sectional	Greece	HD	224	39 clinical centres	Yes	Yes	Yes	No	No	Yes	Yes	Yes
Zyoud 2016	EQ5D	Cross-sectional	Palestine	HD	267	2 hospitals	Yes	No	Yes	Yes	Yes	Yes	Yes	Yes
