# Supplementary material for: Symptom burden and health-related quality of life in chronic kidney disease: A global systematic review and meta-analysis
Source: PLoS Med. 2022 Apr 6;19(4):e1003954. doi: 10.1371/journal.pmed.1003954 (PMC8985967; doi:10.1371/journal.pmed.1003954)
Supplement: S6 Appendix — (XLSX) [file pmed.1003954.s006.xlsx]

## Sheet: Prevalence estimates
Appendix S6
This table contains the estimates of symptom prevalence in non-CKD controls, all CKD patients and sub groups (predialysis, dialysis and transplant).
Where 3 or more studies were combined in a meta-analysis, the I square statistic is presented to show heterogeneity.
Evidence of publication bias (Egger's test) is presented for estimates in the combined CKD population where there were more than 10 studies.
		Controls								Overall CKD				Predialysis						Dialysis combined						Transplant
Symptom	Total number studies	Number of popuations	Number of participants	Prevalence (%)	Lower Confidence Interval	Upper Confidence Interval	i2	Number of popuations	Number of participants	Prevalence (%)	Lower Confidence Interval	Upper Confidence Interval	i2	Number of popuations	Number of participants	Prevalence (%)	Lower Confidence Interval	Upper Confidence Interval	i2	Number of popuations	Number of participants	Prevalence (%)	Lower Confidence Interval	Upper Confidence Interval	i2	Number of popuations	Number of participants	Prevalence (%)	Lower Confidence Interval	Upper Confidence Interval	i2	Publication bias logit (Egger's test p-value) p<0.05 = evidence of small study effects
Fatigue	37	3	1091	34	0	70	-	48	10589	65	60	71	97.8	14	4139	70	60	79	97.5	21	2943	70	64	76	94.4	8	1938	48	32	63	98	0.315
Dry skin	11							15	4147	52	45	59	95.1	6	3263	45	33	57	97.8	9	884	57	51	64	73.9							0.59
Bone or joint pain	15	1	853	39	36	42	-	23	7171	52	43	61	98.3	8	3993	55	40	71	99.1	12	1659	49	36	62	97	1	230	55	49	62	-	0.872
Muscle weakness	3	1	853	14	12	16	-	6	2054	52	35	68	98.3	3	1166	43	20	66	-	2	658	68	64	71	-	1	230	53	46	60	-
Poor sleep	31	1	853	43	40	46		39	8984	50	43	57	98.1	15	4444	49	41	58	96.7	17	2575	57	52	62	83.4	6	1529	31	14	48	98.1	0.014
Muscle cramps	14	1	853	23	20	26	-	21	5945	50	42	58	97.5	7	3710	46	30	62	99	12	1569	53	43	62	92.4	1	230	50	43	55	-	0.549
Abdominal pain	4	1	296	19	14	23	-	5	4674	49	18	80	99.5							4	442	44	12	75	98.6	1	4232	69	68	70	-
Indigestion	3							3	5526	49	8	90	-							1	182	30	24	37	-	1	5232	83	82	84	-
Sexual dysfunction	20	3	893	48	12	84	-	31	6153	48	40	55	97.3	11	4080	48	35	62	98.9	16	1671	49	40	58	92.9	4	402	38	27	49	75.4	0.939
Poor mobility	6							7	653	48	30	67	96.3	4	303	56	34	77	93.7	2	240	55	49	61	-	1	110	13	7	20	-
Itching	28	1	853	17	15	20	-	38	8688	47	42	53	96.9	15	4208	46	38	55	96.4	19	3571	51	41	60	97.4	3	473	30	21	38	-	0.553
Drowsiness	15							16	1918	44	35	52	93.6	7	448	53	40	67	89.2	6	1066	34	20	48	95.2	2	362	47	42	52	-	0.171
Worrying	9							12	2948	44	37	51	91.6	4	2102	44	37	50	82	8	846	44	31	57	93.8							0.717
Pain	13							15	1941	44	38	56	94.2	7	503	53	46	60	55.8	5	1054	48	27	68	97.4	2	362	44	39	49	-	0.835
Heartburn	2							3	1199	44	10	77	-	2	1161	46	43	48	-	1	38	66	49	80	-
Trouble with memory	4	1	853	27	24	30	-	7	2617	44	32	55	97	3	1691	38	15	61	-	3	696	51	30	71	-	1	230	43	37	50	-
Feeling irritable	10							14	4047	43	29	57	98.9	6	3263	39	17	62	99.4	8	784	46	27	66	97.5							0.793
Dry mouth	20							25	4123	42	36	48	91.9	12	2657	41	33	49	92.6	11	1203	43	35	52	90.6	1	110	22	15	31	-	0.861
Swelling in legs	13							17	4151	42	35	48	93.4	8	3340	45	36	53	94.4	9	811	39	29	50	90.4							0.967
Shortness of breath	27	1	853	12	10	14	-	35	8036	40	34	45	96.5	15	4809	42	34	51	97.3	16	2593	38	28	48	96.6	3	592	40	36	44	-	0.155
Decreased appetite	28	1	853	10	8	12	-	37	12471	40	33	47	98.8	16	8408	42	32	52	99	16	2576	40	27	54	98.3	3	592	28	24	32	-	0.417
Weight loss	3							5	1497	39	21	56	97.8	3	1306	29	7	50	-	1	38	61	43	76	-
Feeling sad	10							14	4047	38	26	49	98.5	6	3263	34	14	53	99.4	8	784	40	29	52	91.3							0.419
Numbness in hands/feet	14							18	4341	36	31	40	88.1	8	3340	34	29	38	84.7	10	1001	38	28	47	90.7							0.015
Sleep apnoea	1							2	64	36	24	49	-	1	30	40	23	59	-	1	32	34	19	53
Dizziness	11							14	3025	35	29	40	96.3	6	2179	33	27	38	74.3	8	846	36	26	46	89.6							0.101
Changes in skin	10							12	1929	35	24	46	96.7	8	1541	31	17	45	97.4	3	278	45	32	58	-	1	110	32	23	41	-	0.292
Muscle soreness	8							11	2848	35	31	39	73.3	4	2102	36	28	44	88.9	7	746	34	30	39	38							0.501
Depression	90	9	7740	10	7	13	91.9	110	29721	34	29	39	99.4	28	14501	26	21	32	99	65	10253	40	32	47	98.8	16	4965	24	19	29	95.4	0.865
Feeling nervous	8							11	2848	34	25	42	95.2	4	2102	31	25	37	81.9	7	746	35	18	53	96.9							0.908
Difficulty concentrating	14							18	4760	34	24	43	98	10	3976	30	18	43	98.7	8	784	38	23	53	95.6							0.999
Constipation	21	1	296	12	9	16	-	27	8143	33	27	40	96.9	11	2230	35	30	40	67.6	13	1418	32	25	38	87.2	2	4342	56	55	58	-	0.193
Anxiety	36	5	263	11	6	15	-	46	7951	31	24	37	97.8	10	2361	30	23	37	90	24	3656	31	24	38	95.5	5	865	20	5	34	98.3	0.002
Headache	8							10	2771	31	25	36	87.5	3	2002	31	18	44	-	6	659	30	24	37	69.7	1	110	32	23	41	-	0.672
Cough	10							13	2925	30	25	34	96.3	6	2179	29	24	34	73.1	7	746	31	23	38	80							0.355
Restless legs	20	1	853	14	12	16	-	28	6868	30	25	35	95.3	13	4732	27	21	33	95.1	13	1796	33	22	43	95.2	2	340	29	24	34	-	0.435
Feeling bloated	3							3	187	28	18	38	-	2	77	24	14	33	-							1	110	31	22	40	-
Reflux	2							2	294	27	22	32	-
Nausea	24							30	9396	26	23	30	91.6	12	6907	26	22	30	87.4	14	1932	28	20	37	94.1	2	362	20	16	25	-	0.999
Bad taste in mouth	1							1	3599	26	25	27	-	1	3599	26	25	27	-
Diarrhoea	20	1	296	8	6	12	-	27	4816	18	14	21	91.2	13	3391	17	11	23	94.7	12	1162	20	15	24	74.8	1	110	24	16	33	-	0.974
Hiccups	2							3	1199	16	7	25	-	2	1161	14	12	16	-	1	38	34	20	51	-
Sweats	2							2	77	16	8	24		2	77	16	8	24	-
Nocturia	1							1	436	16	13	20	-
Chest pain	8							10	2778	15	10	20	91.3	2	1566	14	12	15	-	7	776	14	8	19	80.3							0.992
Stress	2	1	731	16	13	19	-	2	419	15	12	19	-	1	236	11	8	16	-	1	183	24	18	31	-
Vomiting	22							28	8821	14	12	15	63.7	15	7417	14	12	16	71.2	11	1141	14	12	17	38.1	1	110	11	6	18	-	0.059
Appearance	3							3	351	11	6	17	-	2	77	11	4	17	-							1	274	11	8	16	-
Hair loss/growth	2							2	77	5	0	10	-	2	77	5	0	10	-
