# Supplementary material for: Symptom burden and health-related quality of life in chronic kidney disease: A global systematic review and meta-analysis
Source: PLoS Med. 2022 Apr 6;19(4):e1003954. doi: 10.1371/journal.pmed.1003954 (PMC8985967; doi:10.1371/journal.pmed.1003954)
Supplement: S7 Appendix — (XLSX) [file pmed.1003954.s007.xlsx]

## Sheet: Normalised scores
		Controls							Predialysis							Dialysis							Transplant							Overall CKD
Symptom	Total no. studies	Number of populations	Number of participants	Score	Lower Confidence Interval	Upper Confidence Interval	Standard Error	i2	Number of populations	Number of participants	Score	Lower Confidence Interval	Upper Confidence Interval	Standard Error	i2	Number of populations	Number of participants	Score	Lower Confidence Interval	Upper Confidence Interval	Standard Error	i2	Number of populations	Number of participants	Score	Lower Confidence Interval	Upper Confidence Interval	Standard Error	i2	Number of populations	Number of participants	Score	Lower Confidence Interval	Upper Confidence Interval	Standard Error	i2	Publication bias logit (Egger's test p-value) p<0.05 = evidence of small study effects
Pain	5	1	100	50	43.5	56.5	3.31633	-	1	143	22.5	18	27	2.29592	-	2	660	55.9	14.7	97.1	21.0204	99.4	2	339	46	4.9	87.2	20.9949	99.4	6	1184	42.3	25.3	59.2	8.64796	98.9
Fatigue	16								1	143	22.8	18.7	26.8	2.06633	-	8	1181	51.1	33.4	68.9	9.05612	99.5	8	1021	56.1	47.2	65.3	4.61735	96.9	17	2345	51.8	41.5	62	5.22959	99.2	0.999
Dry skin	3															2	330	42.1	15.3	68.8	13.648	87.1								3	766	43.5	28.1	58.8	7.83163	96.9
Bone or joint pain	4															3	447	37.9	28.6	47.1	4.71939	89.5								4	803	42.6	31.1	54.1	5.86735	96.6
Feeling nervous	2															1	230	37.5	33.6	41.4	1.9898	-								2	666	39.1	36.8	41.5	1.19898	6.5
Sexual dysfunction	5	3	60	72	66.2	77.9	2.98469	77.6	3	74	56.4	32	80.8	12.449	98.4	5	529	36.8	26.7	46.8	5.12755	89.9	1	20	60.9	46.7	75.1	7.2449	-	9	623	46.7	29.1	64.3	8.97959	98.8
Numbness in hands/feet	4															3	447	36.1	26.6	45.5	4.82143	89.6								4	883	36.6	31	42.3	2.88265	84.8
Itching	10								1	87	25	8.2	41.8	8.57143	-	9	1863	35.7	29.2	42.3	3.34184	93								11	2386	36.5	31.2	41.9	2.72959	92.1	0.999
Poor sleep	10								1	143	23.8	18	29.5	2.93367	-	6	1917	35	28.9	40.9	3.06122	93.3	3	404	30	22.3	37.6	3.90306	94.4	11	2106	34	28.8	39.3	2.67857	96.3	0.999
Dry mouth	5								1	143	12.5	8.8	16.2	1.88776	-	3	447	33.6	16	51.3	9.0051	96.9								5	1026	30.3	17.1	43.6	6.7602	98
Worrying	3															2	330	32.3	28.8	35.8	1.78571	0								3	766	36.2	26.2	46.2	5.10204	92.5
Anxiety	27	6	249	15.3	10.6	19.9	2.37245	87.7	4	352	25.2	14.7	35.8	5.38265	96.1	19	3350	31.3	26.2	36.1	2.52551	98.2	12	1022	29.9	24.1	35.7	2.95918	86.1	37	5202	30.7	27.2	34.3	1.81122	97.8	0.999
Depression	81	9	435	15	11.9	18.2	1.60714	89.9	17	10716	24.6	18.9	30.4	2.93367	99.9	66	10210	29.3	26	32.5	1.65816	99.7	21	3644	22.2	14.8	29.6	3.77551	99.6	107	25090	26.4	23	29.7	1.70918	99.9	0.999
Shortness of breath	7								1	143	15	11.3	18.7	1.88776	-	3	938	27.7	20.3	35.2	3.80102	97.2	1	134	9	5.6	12.4	1.73469	-	7	1693	22	15.9	30	3.59694	98
Restless legs	4								1	143	15	11.3	18.7	1.88776	-	2	347	27.7	12.7	42.8	7.67857	98.6								4	786	28.1	17.1	39.1	5.61224	98.4
Vomiting	5								1	143	5	2.5	7.5	1.27551	-	2	447	27.5	8	46.9	9.92347	-	1	100	13.3	8.8	17.9	2.32143	-	5	1026	21.9	7.7	36	7.21939	99.2
Feeling irritable	2															1	230	27.5	23.9	31.1	1.83673	-								2	666	39.3	16.2	62.3	11.7602	98.9
Headache	4															2	347	27.1	8.3	45.9	9.59184	98.9	1	100	23.3	17.5	29.2	2.98469	-	4	766	29.7	18.9	40.6	5.53571	97.8
Chest pain	3															2	447	25.9	4.6	47.1	10.8418	99.1								3	783	28.9	16	41.8	6.58163	98.4
Muscle cramps	3															2	330	25.1	21.6	28.6	1.78571	0								3	766	31.7	18.5	44.9	6.73469	95.5
Feeling sad	2															1	230	25	21.8	28.2	1.63265	-								2	666	33.5	16.9	50.2	8.4949	98.3
Muscle soreness	2															1	230	25	21.8	28.2	1.63265	-								2	666	32.5	17.8	47.2	7.5	97.9
Nausea	8								1	143	8	5.1	10.9	1.47959	-	3	938	24.7	12.3	37.1	6.32653	99	2	234	9.9	3.7	16.1	3.16327	81	8	1793	19.7	11.1	28.4	4.41327	98.7
Decreased appetite	6								1	143	19.8	14.8	24.7	2.52551	-	2	821	24.6	1.6	47.7	11.7602	96.2	1	134	7	4	10	1.53061	-	6	1576	24.9	12.1	36.9	6.32653	98.5
Difficulty concentrating	2															1	230	22.5	18.9	26.1	1.83673	-								2	666	29.8	15.6	44	7.2449	97.4
Dizziness	2															1	230	22.5	19.3	25.7	1.63265	-								2	666	28.8	16.5	41	6.25	96.9
Swelling in legs	2															1	230	22.5	18.9	26.1	1.83673	-								2	666	26.8	18.5	35.2	4.2602	92.8
Drowsiness	7								1	143	22.5	18.4	26.6	2.09184	-	3	718	22.4	9.4	35.3	6.60714	98	2	162	17.5	14.9	20.1	1.32653	0	7	1065	22.4	15.7	29.1	3.41837	95.6
Cough	2															1	230	20	16.8	23.2	1.63265	-								2	666	32	8.5	55.5	11.9898	99.1
Constipation	5								1	143	22.5	17.6	27.4	2.5	-	3	1418	15.4	1.4	29.3	7.11735	99.4	1	4232	11.7	11.2	12.2	0.255102	-	6	5335	20.8	12.2	29.5	4.41327	99.5
Reflux	3															2	294	8.3	1.7	14.8	3.34184	92.3	1	4232	11.7	11.1	12.2	0.280612	-	3	4526	9.5	5.1	13.8	2.21939	94.2
Diarrhoea	6								1	143	7.5	4.6	10.4	1.47959	-	3	524	6.5	1	12	2.80612	98.1	2	4332	17.8	8	27.5	4.97449	88.8	7	5435	14.5	7.4	21.6	3.62245	99.6
Indigestion	3															2	294	4	2.4	5.6	0.816327	54.1	1	4232	20	19.5	20.5	0.255102	-	3	4526	9.5	0	22	5.61224	99.7
Abdominal pain	3															2	294	2.5	0.9	4.2	0.841837	76.9	1	4232	15	14.5	15.5	0.255102	-	3	4526	6.7	0	16.2	4.13265	99.7
Poor mobility	1								1	143	19	14.5	23.5	2.29592	-															1	143	19	14.5	23.5	2.29592	-
Changes in skin	1								1	143	10	6.3	13.7	1.88776	-															1	143	10	6.3	13.7	1.88776	-
Appearance	5																						5	646	79.1	69.5	88.7	4.89796	96.5	5	646	79.1	69.5	88.7	4.89796	96.5
Blurred vision	1																						1	100	63.3	56.1	70.5	3.67347	-	1	100	63.3	56.1	70.5	3.67347	-
Excessive appetite	1																						1	100	63.3	56.1	70.5	3.67347	-	1	100	63.3	56.1	70.5	3.67347	-
Moon face	1																						1	100	63.3	54.8	71.8	4.33673	-	1	100	63.3	54.8	71.8	4.33673	-
Stress	1																						1	100	35.7	29.9	41.5	2.95918	-	1	100	35.7	29.9	41.5	2.95918	-
