# Supplementary material for: Symptom burden and health-related quality of life in chronic kidney disease: A global systematic review and meta-analysis
Source: PLoS Med. 2022 Apr 6;19(4):e1003954. doi: 10.1371/journal.pmed.1003954 (PMC8985967; doi:10.1371/journal.pmed.1003954)
Supplement: S8 Appendix — (XLSX) [file pmed.1003954.s008.xlsx]

## Sheet: P v D prev
Comparison of symptom prevalence between those not on renal replacement therapy (predialysis) and dialysis
These tabs present the comparisons of symptom prevalence, symptom severity and health related quality of life between:
Predialysis (not on renal replacement therapy) and dialysis (P v D)
Predialysis (not on renal replacement therapy) and transplant (P v T)
Dialysis and transplant (D v T)
Corrections for multiple testing are also shown:
Bonferoni correction
FDR sharpened q-values
	Predialysis						Dialysis combined
Symptom	No. pops	n	Prevalence (%)	Lower CI	Upper CI	se	No. pops	n	Prevalence (%)	Lower CI	Upper CI	se	p-d	p-value	Bonferoni correction	FDR sharpened q-values
Weight loss	3	1306	29	7	50	10.9694	1	38	61	43	76	8.41837	-32	0.018	0.72	0.2		lower in predialysis
Muscle weakness	3	1166	43	20	66	11.7347	2	658	68	64	71	1.78571	-25	0.038	1	0.377		higher in predialysis
Hiccups	2	1161	14	12	16	1.02041	1	38	34	20	51	7.90816	-20	0.01	0.4	0.146		P<0.05
Heartburn	2	1161	46	43	48	1.27551	1	38	66	49	80	7.90816	-20	0.861	1	1
Depression	28	14501	26	21	32	2.80612	65	10253	40	32	47	3.82653	-14	0.001	0.04	0.021
Changes in skin	8	1541	31	17	45	7.14286	3	278	45	32	58	6.63265	-14	0.156	1	1
Stress	1	236	11	8	16	2.04082	1	183	24	18	31	3.31633	-13	0.001	0.04	0.021
Trouble with memory	3	1691	38	15	61	11.7347	3	696	51	30	71	10.4592	-13	0.429	1	1
Dry skin	6	3263	45	33	57	6.12245	9	884	57	51	64	3.31633	-12	0.08	1	0.636
Poor sleep	15	4444	49	41	58	4.33673	17	2575	57	52	62	2.55102	-8	0.142	1	1
Difficulty concentrating	10	3976	30	18	43	6.37755	8	784	38	23	53	7.65306	-8	0.467	1	1
Muscle cramps	7	3710	46	30	62	8.16327	12	1569	53	43	62	4.84694	-7	0.488	1	1
Feeling irritable	6	3263	39	17	62	11.4796	8	784	46	27	66	9.94898	-7	0.642	1	1
Restless legs	13	4732	27	21	33	3.06122	13	1796	33	22	43	5.35714	-6	0.39	1	1
Feeling sad	6	3263	34	14	53	9.94898	8	784	40	29	52	5.86735	-6	0.557	1	1
Itching	15	4208	46	38	55	4.33673	19	3571	51	41	60	4.84694	-5	0.505	1	1
Numbness in hands/feet	8	3340	34	29	38	2.29592	10	1001	38	28	47	4.84694	-4	0.489	1	1
Feeling nervous	4	2102	31	25	37	3.06122	7	746	35	18	53	8.92857	-4	0.653	1	1
Diarrhoea	13	3391	17	11	23	3.06122	12	1162	20	15	24	2.29592	-3	0.438	1	1
Dizziness	6	2179	33	27	38	2.80612	8	846	36	26	46	5.10204	-3	0.579	1	1
Nausea	12	6907	26	22	30	2.04082	14	1932	28	20	37	4.33673	-2	0.576	1	1
Cough	6	2179	29	24	34	2.55102	7	746	31	23	38	3.82653	-2	0.649	1	1
Dry mouth	12	2657	41	33	49	4.08163	11	1203	43	35	52	4.33673	-2	0.716	1	1
Vomiting	14	7272	13	11	15	1.02041	11	1141	14	12	17	1.27551	-1	0.619	1	1
Anxiety	10	2361	30	23	37	3.57143	24	3656	31	24	38	3.57143	-1	0.857	1	1
Sexual dysfunction	11	4080	48	35	62	6.88776	16	1671	49	40	58	4.59184	-1	0.962	1	1
Fatigue	14	4139	70	60	79	4.84694	21	2943	70	64	76	3.06122	0	0.942	1	1
Chest pain	2	1566	14	12	15	0.765306	7	776	14	8	19	2.80612	0	0.97	1	1
Worrying	4	2102	44	37	50	3.31633	8	846	44	31	57	6.63265	0	0.987	1	1
Poor mobility	4	303	56	34	77	10.9694	2	240	55	49	61	3.06122	1	0.948	1	1
Headache	3	2002	31	18	44	6.63265	6	659	30	24	37	3.31633	1	0.987	1	1
Muscle soreness	4	2102	36	28	44	4.08163	7	746	34	30	39	2.29592	2	0.732	1	1
Decreased appetite	16	8408	42	32	52	5.10204	16	2576	40	27	54	6.88776	2	0.818	1	1
Constipation	11	2230	35	30	40	2.55102	13	1418	32	25	38	3.31633	3	0.489	1	1
Shortness of breath	15	4809	42	34	51	4.33673	16	2593	38	28	48	5.10204	4	0.488	1	1
Pain	7	503	53	46	60	3.57143	5	1054	48	27	68	10.4592	5	0.589	1	1
Swelling in legs	8	3340	45	36	53	4.33673	9	811	39	29	50	5.35714	6	0.41	1	1
Bone or joint pain	8	3993	55	40	71	7.90816	12	1659	49	36	62	6.63265	6	0.55	1	1
Sleep apnoea	1	30	40	23	59	9.18367	1	32	34	19	53	8.67347	6	0.647	1	1
Drowsiness	7	448	53	40	67	6.88776	6	1066	34	20	48	7.14286	19	0.051	1	0.437

## Sheet: P v T prev
Comparison of symptom prevalence between those not on renal replacement therapy (predialysis) and transplant
	Predialysis						Transplant
Symptom	No. pops	n	Prevalence (%)	Lower CI	Upper CI	se	No. pops	n	Prevalence (%)	Lower CI	Upper CI	se	p-t	p-value	Bonferoni correction	FDR sharpened q-values
Constipation	11	2230	35	30	40	2.55102	2	4342	56	55	58	0.765306	-21	0.001	0.025	0.013		lower in predialysis
Muscle weakness	3	1166	43	20	66	11.7347	1	230	53	46	60	3.57143	-10	0.412	1	0.77		higher in predialysis
Diarrhoea	13	3391	17	11	23	3.06122	1	110	24	16	33	4.33673	-7	0.174	1	0.39		P<0.05
Feeling bloated	2	77	24	14	33	4.84694	1	110	31	22	40	4.59184	-7	0.264	1	0.485
Trouble with memory	3	1691	38	15	61	11.7347	1	230	43	37	50	3.31633	-5	0.686	1	0.843
Muscle cramps	7	3710	46	30	62	8.16327	1	230	50	43	55	3.06122	-4	0.666	1	0.843
Restless legs	13	4732	27	21	33	3.06122	2	340	29	24	34	2.55102	-2	0.671	1	0.843
Headache	3	2002	31	18	44	6.63265	1	110	32	23	41	4.59184	-1	0.802	1	1
Changes in skin	8	1541	31	17	45	7.14286	1	110	32	23	41	4.59184	-1	0.938	1	1
Appearance	2	77	11	4	17	3.31633	1	274	11	8	16	2.04082	0	0.861	1	1
Bone or joint pain	8	3993	55	40	71	7.90816	1	230	55	49	62	3.31633	0	0.999	1	1
Vomiting	14	7272	13	11	15	1.02041	1	110	11	6	18	3.06122	2	0.447	1	0.77
Depression	28	14501	26	21	32	2.80612	16	4965	24	19	29	2.55102	2	0.513	1	0.811
Shortness of breath	15	4809	42	34	51	4.33673	3	592	40	36	44	2.04082	2	0.675	1	0.843
Nausea	12	6907	26	22	30	2.04082	2	362	20	16	25	2.29592	6	0.062	1	0.173
Drowsiness	7	448	53	40	67	6.88776	2	362	47	42	52	2.55102	6	0.369	1	0.73
Pain	7	503	53	46	60	3.57143	2	362	44	39	49	2.55102	9	0.101	1	0.241
Anxiety	10	2361	30	23	37	3.57143	5	865	20	5	34	7.39796	10	0.197	1	0.402
Sexual dysfunction	11	4080	48	35	62	6.88776	4	402	38	27	49	5.61224	10	0.265	1	0.485
Decreased appetite	16	8408	42	32	52	5.10204	3	592	28	24	32	2.04082	14	0.008	0.2	0.037
Itching	15	4208	46	38	55	4.33673	3	473	30	21	38	4.33673	16	0.008	0.2	0.037
Poor sleep	15	4444	49	41	58	4.33673	6	1529	31	14	48	8.67347	18	0.054	1	0.172
Dry mouth	12	2657	41	33	49	4.08163	1	110	22	15	31	4.08163	19	0.003	0.075	0.024
Fatigue	14	4139	70	60	79	4.84694	8	1938	48	32	63	7.90816	22	0.015	0.375	0.053
Poor mobility	4	303	56	34	77	10.9694	1	110	13	7	20	3.31633	43	0.001	0.025	0.013

## Sheet: D v T prev
Comparison of symptom prevalence between those on dialysis and transplant
	Dialysis combined						Transplant
Symptom	No. pops	n	Prevalence (%)	Lower CI	Upper CI	se	No. pops	n	Prevalence (%)	Lower CI	Upper CI	se	d-t	p-value	Bonferoni correction	FDR sharpened q-values
Indigestion	1	182	30	24	37	3.31633	1	5232	83	82	84	0.510204	-53	0.001	0.025	0.005		lower in dialysis
Abdominal pain	4	442	44	12	75	16.0714	1	4232	69	68	70	0.510204	-25	0.112	1	0.147		higher in dialysis
Constipation	13	1418	32	25	38	3.31633	2	4342	56	55	58	0.765306	-24	0.001	0.025	0.005		P<0.05
Drowsiness	6	1066	34	20	48	7.14286	2	362	47	42	52	2.55102	-13	0.093	1	0.142
Bone or joint pain	12	1659	49	36	62	6.63265	1	230	55	49	62	3.31633	-6	0.411	1	0.313
Diarrhoea	12	1162	20	15	24	2.29592	1	110	24	16	33	4.33673	-4	0.402	1	0.313
Shortness of breath	16	2593	38	28	48	5.10204	3	592	40	36	44	2.04082	-2	0.63	1	0.334
Headache	6	659	30	24	37	3.31633	1	110	32	23	41	4.59184	-2	0.72	1	0.37
Vomiting	11	1141	14	12	17	1.27551	1	110	11	6	18	3.06122	3	0.319	1	0.261
Muscle cramps	12	1569	53	43	62	4.84694	1	230	50	43	55	3.06122	3	0.63	1	0.334
Restless legs	13	1796	33	22	43	5.35714	2	340	29	24	34	2.55102	4	0.539	1	0.334
Pain	5	1054	48	27	68	10.4592	2	362	44	39	49	2.55102	4	0.764	1	0.38
Nausea	14	1932	28	20	37	4.33673	2	362	20	16	25	2.29592	8	0.089	1	0.142
Trouble with memory	3	696	51	30	71	10.4592	1	230	43	37	50	3.31633	8	0.494	1	0.334
Sexual dysfunction	16	1671	49	40	58	4.59184	4	402	38	27	49	5.61224	11	0.153	1	0.191
Anxiety	24	3656	31	24	38	3.57143	5	865	20	5	34	7.39796	11	0.16	1	0.191
Decreased appetite	16	2576	40	27	54	6.88776	3	592	28	24	32	2.04082	12	0.087	1	0.142
Changes in skin	3	278	45	32	58	6.63265	1	110	32	23	41	4.59184	13	0.102	1	0.144
Muscle weakness	2	658	68	64	71	1.78571	1	230	53	46	60	3.57143	15	0.001	0.025	0.005
Depression	65	10253	40	32	47	3.82653	16	4965	24	19	29	2.55102	16	0.001	0.025	0.005
Dry mouth	11	1203	43	35	52	4.33673	1	110	22	15	31	4.08163	21	0.001	0.025	0.005
Itching	19	3571	51	41	60	4.84694	3	473	30	21	38	4.33673	21	0.002	0.05	0.006
Fatigue	21	2943	70	64	76	3.06122	8	1938	48	32	63	7.90816	22	0.008	0.2	0.016
Poor sleep	17	2575	57	52	62	2.55102	6	1529	31	14	48	8.67347	26	0.004	0.1	0.01
Poor mobility	2	240	55	49	61	3.06122	1	110	13	7	20	3.31633	42	0.001	0.025	0.005

## Sheet: P v D sev
Comparison of symptom severity between those not on renal replacement therapy (predialysis) and dialysis
	Predialysis			Dialysis
Symptom	No. pops	n	Score	No. pops	n	Score	p-d	p-value	Bonferoni correction	FDR sharpened q-values
Pain	1	143	22.5	2	660	55.9	-33.4	0.001	0.016	0.002		lower in predialysis
Fatigue	1	143	22.8	8	1181	51.5	-28.7	0.001	0.016	0.002		higher in predialysis
Vomiting	1	143	5	2	447	27.5	-22.5	0.001	0.016	0.002		P<0.05
Dry mouth	1	143	12.5	3	447	33.6	-21.1	0.001	0.016	0.002
Nausea	1	143	8	3	938	24.7	-16.7	0.001	0.016	0.002
Shortness of breath	1	143	15	3	938	27.7	-12.7	0.001	0.016	0.002
Restless legs	1	143	15	2	347	27.7	-12.7	0.001	0.016	0.002
Poor sleep	1	143	23.8	6	1917	35	-11.2	0.001	0.016	0.002
Itching	1	87	25	9	1863	35.7	-10.7	0.001	0.016	0.002
Anxiety	4	352	25.2	17	3023	30.7	-5.5	0.001	0.016	0.002
Decreased appetite	1	143	19.8	2	821	24.6	-4.8	0.001	0.016	0.002
Depression	17	10716	24.6	63	9609	29.1	-4.5	0.001	0.016	0.002
Drowsiness	1	143	22.5	3	718	22.4	0.1	0.001	0.016	0.002
Diarrhoea	1	143	7.5	3	524	6.5	1	0.001	0.016	0.002
Constipation	1	143	22.5	3	1418	15.4	7.1	0.001	0.016	0.002
Sexual dysfunction	3	74	56.4	5	529	36.8	19.6	0.001	0.016	0.002

## Sheet: P v T sev
Comparison of symptom severity between those not on renal replacement therapy (predialysis) and transplant
	Predialysis			Transplant
Symptom	No. pops	n	Score	No. pops	n	Score	p-t	p-value	Bonferoni correction	FDR sharpened q-values
Fatigue	1	143	22.8	8	1021	56.1	-33.3	0.001	0.013	0.002		lower in predialysis
Pain	1	143	22.5	2	339	46	-23.5	0.001	0.013	0.002		higher in predialysis
Diarrhoea	1	143	7.5	2	4332	17.8	-10.3	0.001	0.013	0.002		P<0.05
Vomiting	1	143	5	1	100	13.3	-8.3	0.002	0.026	0.002
Poor sleep	1	143	23.8	3	404	30	-6.2	0.001	0.013	0.002
Anxiety	4	352	25.2	12	1022	29.9	-4.7	0.001	0.013	0.002
Sexual dysfunction	3	74	56.4	1	20	60.9	-4.5	0.001	0.013	0.002
Nausea	1	143	8	2	234	9.9	-1.9	0.066	0.858	0.017
Depression	17	10716	24.6	21	3644	22.2	2.4	0.001	0.013	0.002
Drowsiness	1	143	22.5	2	162	17.5	5	0.096	1	0.023
Shortness of breath	1	143	15	1	134	9	6	0.019	0.247	0.006
Constipation	1	143	22.5	1	4232	11.7	10.8	0.001	0.013	0.002
Decreased appetite	1	143	19.8	1	134	7	12.8	0.001	0.013	0.002

## Sheet: D v T sev
Comparison of symptom severity between those on dialysis and transplant
	Dialysis			Transplant
Symptom	No. pops	n	Score	No. pops	n	Score	d-t	p-value	Bonferoni correction	FDR sharpened q-values
Sexual dysfunction	5	529	36.8	1	20	60.9	-24.1	0.001	0.017	0.002		lower in dialysis
Indigestion	2	294	4	1	4232	20	-16	0.001	0.017	0.002		higher in dialysis
Abdominal pain	2	294	2.5	1	4232	15	-12.5	0.001	0.017	0.002		P<0.05
Diarrhoea	3	524	6.5	2	4332	17.8	-11.3	0.001	0.017	0.002
Fatigue	8	1181	51.5	8	1021	56.1	-4.6	0.001	0.017	0.002
Reflux	2	294	8.3	1	4232	11.7	-3.4	0.001	0.017	0.002
Anxiety	17	3023	30.7	12	1022	29.9	0.8	0.001	0.017	0.002
Constipation	3	1418	15.4	1	4232	11.7	3.7	0.001	0.017	0.002
Headache	2	347	27.1	1	100	23.3	3.8	0.001	0.017	0.002
Drowsiness	3	718	22.4	2	162	17.5	4.9	0.001	0.017	0.002
Poor sleep	6	1917	35	3	404	30	5	0.001	0.017	0.002
Depression	63	9609	29.1	21	3644	22.2	6.9	0.001	0.017	0.002
Pain	2	660	55.9	2	339	46	9.9	0.001	0.017	0.002
Vomiting	2	447	27.5	1	100	13.3	14.2	0.001	0.017	0.002
Nausea	3	938	24.7	2	234	9.9	14.8	0.001	0.017	0.002
Decreased appetite	2	821	24.6	1	134	7	17.6	0.001	0.017	0.002
Shortness of breath	3	938	27.7	1	134	9	18.7	0.001	0.017	0.002

## Sheet: P v D qol
P-values for comparisons in HRQOL scores between those not on renal replacement therapy (P) and dialysis (D)
		P v D
		p value	Bonferoni correction	FDR sharpened q-values
KDQOL	KSS	0.001	0.009	0.002
	Symptoms	0.001	0.009	0.002
	Effects	0.001	0.009	0.002
	Burden	0.001	0.009	0.002
SF12	MCS	0.001	0.009	0.002
	PCS	0.001	0.009	0.002
SF36	MCS	0.001	0.009	0.002
	PCS	0.001	0.009	0.002
EQ5D	Index	0.001	0.009	0.002

## Sheet: P v T qol
P-values for comparisons in HRQOL scores between those not on renal replacement therapy (P) and transplant (T)
		P v T
		p value	Bonferoni correction	FDR sharpened q-values
KDQOL	KSS	0.001	0.009	0.002
	Symptoms	0.632	1	0.076
	Effects	0.001	0.009	0.002
	Burden	0.001	0.009	0.002
SF12	MCS	0.011	0.099	0.004
	PCS	0.001	0.009	0.002
SF36	MCS	0.001	0.009	0.002
	PCS	0.001	0.009	0.002
EQ5D	Index	0.001	0.009	0.002

## Sheet: D v T qol
P-values for comparisons in HRQOL scores between those on dialysis (D) and transplant (T)
		D v T
		p value	Bonferoni correction	FDR sharpened q-values
KDQOL	KSS	0.001	0.009	0.002
	Symptoms	0.001	0.009	0.002
	Effects	0.001	0.009	0.002
	Burden	0.001	0.009	0.002
SF12	MCS	0.001	0.009	0.002
	PCS	0.001	0.009	0.002
SF36	MCS	0.001	0.009	0.002
	PCS	0.001	0.009	0.002
EQ5D	Index	0.001	0.009	0.002

## Sheet: Prev quartiles
Symptom prevalence in CKD populations with upper and lower quartiles highlighted
This tab shows the prevalence of symptoms in sub-groups with the highest quartile highlighted in green, and lowest quartile highlighted in red
	Predialysis			Dialysis combined			Transplant
Symptom	Prevalence (%)		Symptom	Prevalence (%)		Symptom	Prevalence (%)
Fatigue	70		Fatigue	70		Indigestion	83
Poor mobility	56		Muscle weakness	68		Abdominal pain	69
Bone or joint pain	55		Heartburn	66		Constipation	56
Drowsiness	53		Weight loss	61		Bone or joint pain	55
Pain	53		Poor sleep	57		Muscle weakness	53
Poor sleep	49		Dry skin	57		Muscle cramps	50
Sexual dysfunction	48		Poor mobility	55		Fatigue	48
Muscle cramps	46		Muscle cramps	53		Drowsiness	47
Itching	46		Itching	51		Pain	44
Heartburn	46		Trouble with memory	51		Trouble with memory	43
Dry skin	45		Bone or joint pain	49		Shortness of breath	40
Swelling in legs	45		Sexual dysfunction	49		Sexual dysfunction	38
Worrying	44		Pain	48		Changes in skin	32
Muscle weakness	43		Feeling irritable	46		Headache	32
Shortness of breath	42		Changes in skin	45		Poor sleep	31
Decreased appetite	42		Worrying	44		Feeling bloated	31
Dry mouth	41		Abdominal pain	44		Itching	30
Sleep apnoea	40		Dry mouth	43		Restless legs	29
Feeling irritable	39		Decreased appetite	40		Decreased appetite	28
Trouble with memory	38		Feeling sad	40		Depression	24
Muscle soreness	36		Depression	40		Diarrhoea	24
Constipation	35		Swelling in legs	39		Dry mouth	22
Feeling sad	34		Shortness of breath	38		Anxiety	20
Numbness in hands/feet	34		Numbness in hands/feet	38		Nausea	20
Dizziness	33		Difficulty concentrating	38		Poor mobility	13
Changes in skin	31		Dizziness	36		Vomiting	11
Headache	31		Feeling nervous	35		Appearance	11
Feeling nervous	31		Drowsiness	34
Anxiety	30		Sleep apnoea	34
Difficulty concentrating	30		Muscle soreness	34
Cough	29		Hiccups	34
Weight loss	29		Restless legs	33
Restless legs	27		Constipation	32
Depression	26		Anxiety	31
Nausea	26		Cough	31
Bad taste in mouth	26		Headache	30
Feeling bloated	24		Indigestion	30
Diarrhoea	17		Nausea	28
Sweats	16		Stress	24
Chest pain	14		Diarrhoea	20
Hiccups	14		Chest pain	14
Vomiting	13		Vomiting	14
Appearance	11
Stress	11
Hair loss/growth	5

[truncated: 1 more sheets: Severity quartiles]
