# Supplementary material for: Symptom burden and health-related quality of life in chronic kidney disease: A global systematic review and meta-analysis
Source: PLoS Med. 2022 Apr 6;19(4):e1003954. doi: 10.1371/journal.pmed.1003954 (PMC8985967; doi:10.1371/journal.pmed.1003954)
Supplement: S10 Appendix — (XLSX) [file pmed.1003954.s010.xlsx]

## Sheet: Sheet1
S10 Appendix
This is a list of the symptom outcome measures and abbreviations used in Table 2: Prevalence and severity of symptoms across CKD populations
Measure	Full name
5D Pruritus	5-D Pruritus scale
Afshar 2012
AIS	Athens Insomnia Scale
BAI	Beck Anxiety Index
BDI-II	Beck Depression Inventory-II
BQ	Berlin Questionnaire
BSI	Brief Symptom Inventory
CES-D	Centre for Epidemiologic Studies Depression Scale
CIS	Checklist Individual Strength - Fatigue subscale
CKD-SBI	CKD Symptom Burden Index
CKD-SI	Chronic Kidney Disease Symptom Index
CSE	Chinese Symptom Experience
DASS	Depression anxiety and stress questionnaire
DSI	Dialysis Symptom Index
ESAS	Edmonton Symptom Assessment System
FSFI	Index of Female Sexual Function
FSS	Fatigue severity scale
GDS 15/30	Geriatric Depression Scale
GSRS	Gastrointestinal Symptom Rating Scale
HADS	Hospital Anxiety and Depression Scale
IIEF	International Index of Erectile Function
KTQ	Kidney Transplant Questionnaire
LUSS	Leicester Uraemic Symptom Score
MDRD	Modification of Diet in Renal Disease Patient Symptom Form
MSAS-SF	Memorial Symptom Assessment Scale - Short Form
PHQ9	Patient Health Questionnaire
IPOS-renal	Patient (or palliative care) Outcome Scale symptom score - renal
PSQI	Pittsburg Sleep Quality Index
PSS-4	Perceived stress scale
Rome II	modular Rome II questionnaire
SDS	Short Depression Scale
TDQ	Taiwanese Depression Questionnaire
TQ	Taste questionnaire
Vas Pain	Visual analogue scale (Pain)
Vas Pruritus	Visual analogue scale (pruritus)
Zung SAS	Zung self-rating depression scale
Zung SDS	Zung self-rating anxiety scale
4-Itch	4 item itch questionnaire
ESS	Epworth Sleepiness Scale
STAI	State Trait Anxiety Inventory
KSQ	Kidney Symptom Questionnaire
